# Supplementary material for: Monoclinic polymorph of poly[aqua(μ4-hydrogen tartrato)sodium]
Source: Acta Crystallogr Sect E Struct Rep Online. 2010 Jan 9;66(Pt 2):m138–9. doi: 10.1107/S1600536810000681 (PMC2979804; doi:10.1107/S1600536810000681)
Supplement: Supplementary file 1 [file e-66-0m138-sup1.cif]

##############################################################################
###                                                                        ###
###        Electronic paper (Acta Crystallographica Section E)             ###
###                                                                        ###
##############################################################################
#                                                                            #
# This CIF contains the data in a paper accepted for publication in Acta     #
# Crystallographica Section E. It conforms to the requirements of Notes      #
# for Authors for Section E, and has been peer reviewed under the auspices   #
# of the IUCr Commission on Journals.                                        #
#                                                                            #
# Full details of the Crystallographic Information File format               #
# are given in the paper "The Crystallographic Information File (CIF):       #
# a New Standard Archive File for Crystallography" by S. R. Hall, F. H.      #
# Allen and I. D. Brown [Acta Cryst. (1991), A47, 655-685].                  #
#                                                                            #
# The current version of the core CIF dictionary is obtainable from          #
# ftp://ftp.iucr.org/pub/cif_core.dic. The current version number is 2.4.    #
#                                                                            #
# Software is freely available for graphical display of the structure(s) in  #
# this CIF.  For information consult the CIF home page http://www.iucr.org/  #
# cif/home.html                                                              #
#                                                                            #
# This file may be used for bona fide research purposes within the           #
# scientific community so long as proper attribution is given to the journal # 
# article from which it was obtained.                                        #
#                                                                            #
##############################################################################
                                             
data_global
_audit_creation_method     'form.cif (version 2.0)'
_journal_data_validation_number     ?
_journal_date_recd_electronic     2010-01-04
_journal_date_accepted     2010-01-06
_journal_name_full     'Acta Crystallographica, Section E'
_journal_year     2010
_journal_volume     66
_journal_issue      2
_journal_page_first     m138
_journal_page_last     m139
_journal_paper_category     QM
_journal_coeditor_code     TK2611
_publ_contact_author_name     'Professor Fun, Hoong-Kun'
_publ_contact_author_address
;
X-ray Crystallography Unit
School of Physics
Universiti Sains Malaysia
11800 USM, Penang
Malaysia
;
_publ_contact_author_email     hkfun@usm.my
_publ_contact_author_fax     '604 6579150'
_publ_contact_author_phone     '604 6533652'
_publ_section_title
;
Monoclinic polymorph of poly[aqua(\m~4~-hydrogen tartrato)sodium]
;
loop_
    _publ_author_name
    _publ_author_footnote
    _publ_author_address
    'Mohammad T. M. Al-Dajani' ?
;
School of Pharmaceutical Sciences
Universiti Sains Malaysia
11800 USM, Penang
Malaysia
;
    'Hassan H. Abdallah' ?
;
School of Chemical Sciences
Universiti Sains Malaysia
11800 USM, Penang
Malaysia
;
    'Nornisah Mohamed'
;
Additional correspondence author, e-mail: nornisah@usm.my.
;
;
School of Pharmaceutical Sciences
Universiti Sains Malaysia
11800 USM, Penang
Malaysia
;
    'Ching Kheng Quah'
;
Thomson Reuters ResearcherID: A-5525-2009.
;
;
X-ray Crystallography Unit
School of Physics
Universiti Sains Malaysia
11800 USM, Penang
Malaysia
;
    'Hoong-Kun Fun'
;
Thomson Reuters ResearcherID: A-3561-2009.
;
;
X-ray Crystallography Unit
School of Physics
Universiti Sains Malaysia
11800 USM, Penang
Malaysia
;
data_I
_audit_creation_method     SHELXL97
_chemical_name_systematic
;
poly[aqua(\m~4~-hydrogen tartrato)sodium]
;
_chemical_name_common     ?
_chemical_formula_moiety     'C4 H7 Na O7'
_chemical_formula_sum     'C4 H7 Na O7'
_chemical_formula_iupac     '[Na (C4 H5 O6) (H2 O)]'
_chemical_formula_weight     190.09
_chemical_melting_point     ?
_symmetry_cell_setting     monoclinic
_symmetry_space_group_name_H-M     'P 21/c'
_symmetry_space_group_name_Hall     '-P 2ybc'
loop_
    _symmetry_equiv_pos_as_xyz
    'x, y, z'
    '-x, y+1/2, -z+1/2'
    '-x, -y, -z'
    'x, -y-1/2, z-1/2'
_cell_length_a     8.9723(2)
_cell_length_b     7.14570(10)
_cell_length_c     12.0186(2)
_cell_angle_alpha     90.00
_cell_angle_beta     119.5710(10)
_cell_angle_gamma     90.00
_cell_volume     670.18(2)
_cell_formula_units_Z     4
_cell_measurement_reflns_used     1671
_cell_measurement_theta_min     2.61
_cell_measurement_theta_max     29.88
_cell_measurement_temperature     100
_exptl_crystal_description     needle
_exptl_crystal_colour     colourless
_exptl_crystal_size_max     0.396
_exptl_crystal_size_mid     0.094
_exptl_crystal_size_min     0.053
_exptl_crystal_density_diffrn     1.884
_exptl_crystal_density_meas     ?
_exptl_crystal_density_method     'not measured'
_exptl_crystal_F_000     392
_exptl_absorpt_coefficient_mu     0.235
_exptl_absorpt_correction_type     multi-scan
_exptl_absorpt_process_details     '(SADABS; Bruker, 2009)'
_exptl_absorpt_correction_T_min     0.8953
_exptl_absorpt_correction_T_max     0.9789
_exptl_special_details
;
The crystal was placed in the cold stream of an Oxford Cyrosystems
Cobra open-flow nitrogen cryostat (Cosier & Glazer, 1986) operating
at 100.0 (1) K.
;
_diffrn_ambient_temperature     100
_diffrn_radiation_type     MoK\a
_diffrn_radiation_wavelength     0.71073
_diffrn_radiation_source     'fine-focus sealed tube'
_diffrn_radiation_monochromator     graphite
_diffrn_measurement_device_type     'Bruker SMART APEXII CCD area-detector'
_diffrn_measurement_method     '\f and \w scans'
_diffrn_detector_area_resol_mean     ?
_diffrn_reflns_number     6649
_diffrn_reflns_av_R_equivalents     0.0344
_diffrn_reflns_av_sigmaI/netI     0.0379
_diffrn_reflns_theta_min     2.61
_diffrn_reflns_theta_max     30.00
_diffrn_reflns_theta_full     30.00
_diffrn_measured_fraction_theta_max     0.994
_diffrn_measured_fraction_theta_full     0.994
_diffrn_reflns_limit_h_min     -12
_diffrn_reflns_limit_h_max     12
_diffrn_reflns_limit_k_min     -10
_diffrn_reflns_limit_k_max     10
_diffrn_reflns_limit_l_min     -13
_diffrn_reflns_limit_l_max     16
_diffrn_standards_number     0
_diffrn_standards_interval_count     .
_diffrn_standards_interval_time     .
_diffrn_standards_decay_%     ?
_refine_special_details
;
 Refinement of F^2^ against ALL reflections.  The weighted R-factor wR and
 goodness of fit S are based on F^2^, conventional R-factors R are based
 on F, with F set to zero for negative F^2^. The threshold expression of
 F^2^ > 2sigma(F^2^) is used only for calculating R-factors(gt) etc. and is
 not relevant to the choice of reflections for refinement.  R-factors based
 on F^2^ are statistically about twice as large as those based on F, and R-
 factors based on ALL data will be even larger.
;
_reflns_number_total     1947
_reflns_number_gt     1532
_reflns_threshold_expression     I>2\s(I)
_refine_ls_structure_factor_coef     Fsqd
_refine_ls_matrix_type     full
_refine_ls_R_factor_all     0.0517
_refine_ls_R_factor_gt     0.0367
_refine_ls_wR_factor_gt     0.0853
_refine_ls_wR_factor_ref     0.0924
_refine_ls_goodness_of_fit_ref     1.033
_refine_ls_restrained_S_all     1.033
_refine_ls_number_reflns     1947
_refine_ls_number_parameters     109
_refine_ls_number_restraints     0
_refine_ls_hydrogen_treatment     refall
_refine_ls_weighting_scheme     calc
_refine_ls_weighting_details
       'calc w = 1/[\s^2^(Fo^2^)+(0.0406P)^2^+0.2259P] where P=(Fo^2^+2Fc^2^)/3'
_atom_sites_solution_hydrogens     geom
_atom_sites_solution_primary     direct
_atom_sites_solution_secondary     difmap
_refine_ls_shift/su_max     ?
_refine_ls_shift/su_max_lt     0.001
_refine_ls_shift/su_mean     0.000
_refine_diff_density_max     0.510
_refine_diff_density_min     -0.290
_refine_ls_extinction_method     none
_refine_ls_extinction_coef     ?
loop_
    _atom_type_symbol
    _atom_type_description
    _atom_type_scat_dispersion_real
    _atom_type_scat_dispersion_imag
    _atom_type_scat_source
    'C' 'C' 0.0033 0.0016
                         'International Tables Vol C Tables 4.2.6.8 and 6.1.1.4'
    'H' 'H' 0.0000 0.0000
                         'International Tables Vol C Tables 4.2.6.8 and 6.1.1.4'
    'O' 'O' 0.0106 0.0060
                         'International Tables Vol C Tables 4.2.6.8 and 6.1.1.4'
    'Na' 'Na' 0.0362 0.0249
                         'International Tables Vol C Tables 4.2.6.8 and 6.1.1.4'
_computing_data_collection     'APEX2 (Bruker, 2009)'
_computing_cell_refinement     'SAINT (Bruker, 2009)'
_computing_data_reduction     'SAINT (Bruker, 2009)'
_computing_structure_solution     'SHELXTL (Sheldrick, 2008)'
_computing_structure_refinement     'SHELXTL (Sheldrick, 2008)'
_computing_molecular_graphics     'SHELXTL (Sheldrick, 2008)'
_computing_publication_material
;
SHELXTL (Sheldrick, 2008) and PLATON (Spek, 2009)
;
loop_
    _atom_site_type_symbol
    _atom_site_label
    _atom_site_fract_x
    _atom_site_fract_y
    _atom_site_fract_z
    _atom_site_U_iso_or_equiv
    _atom_site_adp_type
    _atom_site_calc_flag
    _atom_site_refinement_flags
    _atom_site_occupancy
    _atom_site_disorder_assembly
    _atom_site_disorder_group
    Na Na1 -0.01684(8) 0.60710(8) 0.68653(6) 0.01242(15) Uani d . 1 . .
    O O1 0.40344(13) 0.43067(13) 1.07635(10) 0.0119(2) Uani d . 1 . .
    H H1O1 0.4044 0.3103 1.0786 0.018 Uiso d R 1 . .
    C C1 0.26779(18) 0.50448(18) 0.97844(15) 0.0099(3) Uani d . 1 . .
    O O1W -0.25610(13) 0.58582(13) 0.72347(11) 0.0129(2) Uani d . 1 . .
    H H1W1 -0.2558 0.6856 0.7595 0.019 Uiso d R 1 . .
    H H2W1 -0.3646 0.5522 0.6686 0.019 Uiso d R 1 . .
    O O2 0.15291(13) 0.41821(13) 0.89112(11) 0.0130(2) Uani d . 1 . .
    C C2 0.26731(18) 0.71881(18) 0.98483(14) 0.0088(3) Uani d . 1 . .
    H H2A 0.3650 0.7643 0.9739 0.011 Uiso d R 1 . .
    O O3 0.10842(13) 0.79014(13) 0.88733(10) 0.0106(2) Uani d . 1 . .
    H H1O3 0.0405 0.7814 0.9094 0.016 Uiso d R 1 . .
    C C3 0.29897(18) 0.78670(18) 1.11559(14) 0.0094(3) Uani d . 1 . .
    H H3A 0.4058 0.7442 1.1778 0.011 Uiso d R 1 . .
    O O4 0.16227(13) 0.72503(13) 1.13335(11) 0.0128(2) Uani d . 1 . .
    H H1O4 0.1864 0.6265 1.1677 0.019 Uiso d R 1 . .
    C C4 0.30326(18) 1.00147(18) 1.11769(14) 0.0100(3) Uani d . 1 . .
    O O5 0.19847(14) 1.08865(13) 1.13774(11) 0.0148(2) Uani d . 1 . .
    O O6 0.41681(13) 1.07517(13) 1.09721(11) 0.0122(2) Uani d . 1 . .
loop_
    _atom_site_aniso_label
    _atom_site_aniso_U_11
    _atom_site_aniso_U_22
    _atom_site_aniso_U_33
    _atom_site_aniso_U_12
    _atom_site_aniso_U_13
    _atom_site_aniso_U_23
    Na1 0.0142(3) 0.0111(3) 0.0123(3) -0.0020(2) 0.0068(3) -0.0009(2)
    O1 0.0127(5) 0.0075(4) 0.0133(6) 0.0015(4) 0.0046(5) 0.0013(4)
    C1 0.0125(7) 0.0096(6) 0.0112(7) 0.0011(5) 0.0087(6) 0.0002(5)
    O1W 0.0130(5) 0.0103(5) 0.0156(6) -0.0014(4) 0.0071(5) -0.0022(4)
    O2 0.0135(5) 0.0099(4) 0.0130(6) -0.0008(4) 0.0045(5) -0.0016(4)
    C2 0.0092(6) 0.0080(6) 0.0085(7) 0.0009(5) 0.0040(6) 0.0009(5)
    O3 0.0098(5) 0.0119(5) 0.0097(5) 0.0016(4) 0.0044(4) 0.0012(4)
    C3 0.0107(7) 0.0075(6) 0.0100(7) 0.0001(5) 0.0050(6) 0.0003(5)
    O4 0.0164(5) 0.0093(4) 0.0172(6) 0.0014(4) 0.0118(5) 0.0030(4)
    C4 0.0107(7) 0.0087(6) 0.0071(7) -0.0006(5) 0.0016(6) -0.0012(5)
    O5 0.0133(5) 0.0108(5) 0.0212(6) 0.0009(4) 0.0092(5) -0.0033(4)
    O6 0.0137(5) 0.0092(4) 0.0145(6) 0.0000(4) 0.0076(5) 0.0006(4)
_geom_special_details
;
 All esds (except the esd in the dihedral angle between two l.s. planes)
 are estimated using the full covariance matrix.  The cell esds are taken
 into account individually in the estimation of esds in distances, angles
 and torsion angles; correlations between esds in cell parameters are only
 used when they are defined by crystal symmetry.  An approximate (isotropic)
 treatment of cell esds is used for estimating esds involving l.s. planes.
;
loop_
    _geom_bond_atom_site_label_1
    _geom_bond_atom_site_label_2
    _geom_bond_site_symmetry_2
    _geom_bond_distance
    _geom_bond_publ_flag
    Na1 O4 4_575 2.3331(12) ?
    Na1 O1W . 2.4020(12) ?
    Na1 O3 2_546 2.4235(11) ?
    Na1 O3 . 2.4741(12) ?
    Na1 O2 2_556 2.4858(11) ?
    Na1 O2 . 2.5479(12) ?
    Na1 O5 4_575 2.6740(12) ?
    O1 C1 . 1.3155(18) ?
    O1 H1O1 . 0.8604 ?
    C1 O2 . 1.2149(18) ?
    C1 C2 . 1.5336(18) ?
    O1W H1W1 . 0.8339 ?
    O1W H2W1 . 0.8983 ?
    O2 Na1 2_546 2.4858(11) ?
    C2 O3 . 1.4201(17) ?
    C2 C3 . 1.531(2) ?
    C2 H2A . 1.0020 ?
    O3 Na1 2_556 2.4235(11) ?
    O3 H1O3 . 0.7774 ?
    C3 O4 . 1.4150(16) ?
    C3 C4 . 1.5350(18) ?
    C3 H3A . 0.9288 ?
    O4 Na1 4_576 2.3332(11) ?
    O4 H1O4 . 0.7905 ?
    C4 O5 . 1.2465(17) ?
    C4 O6 . 1.2741(17) ?
    O5 Na1 4_576 2.6740(12) ?
loop_
    _geom_angle_atom_site_label_1
    _geom_angle_atom_site_label_2
    _geom_angle_atom_site_label_3
    _geom_angle_site_symmetry_1
    _geom_angle_site_symmetry_3
    _geom_angle
    _geom_angle_publ_flag
    O4 Na1 O1W 4_575 . 151.93(4) ?
    O4 Na1 O3 4_575 2_546 122.35(4) ?
    O1W Na1 O3 . 2_546 80.57(4) ?
    O4 Na1 O3 4_575 . 87.29(4) ?
    O1W Na1 O3 . . 82.55(4) ?
    O3 Na1 O3 2_546 . 139.47(4) ?
    O4 Na1 O2 4_575 2_556 73.41(4) ?
    O1W Na1 O2 . 2_556 78.92(4) ?
    O3 Na1 O2 2_546 2_556 133.11(4) ?
    O3 Na1 O2 . 2_556 78.23(4) ?
    O4 Na1 O2 4_575 . 111.86(4) ?
    O1W Na1 O2 . . 87.20(4) ?
    O3 Na1 O2 2_546 . 77.97(4) ?
    O3 Na1 O2 . . 64.61(4) ?
    O2 Na1 O2 2_556 . 141.72(4) ?
    O4 Na1 O5 4_575 4_575 62.55(4) ?
    O1W Na1 O5 . 4_575 144.66(4) ?
    O3 Na1 O5 2_546 4_575 65.28(3) ?
    O3 Na1 O5 . 4_575 117.44(4) ?
    O2 Na1 O5 2_556 4_575 131.27(4) ?
    O2 Na1 O5 . 4_575 77.41(4) ?
    C1 O1 H1O1 . . 114.8 ?
    O2 C1 O1 . . 125.82(12) ?
    O2 C1 C2 . . 121.86(13) ?
    O1 C1 C2 . . 112.32(12) ?
    Na1 O1W H1W1 . . 105.6 ?
    Na1 O1W H2W1 . . 128.7 ?
    H1W1 O1W H2W1 . . 109.5 ?
    C1 O2 Na1 . 2_546 145.91(10) ?
    C1 O2 Na1 . . 114.40(9) ?
    Na1 O2 Na1 2_546 . 99.35(4) ?
    O3 C2 C3 . . 109.60(11) ?
    O3 C2 C1 . . 110.09(11) ?
    C3 C2 C1 . . 111.35(11) ?
    O3 C2 H2A . . 111.2 ?
    C3 C2 H2A . . 107.5 ?
    C1 C2 H2A . . 107.0 ?
    C2 O3 Na1 . 2_556 131.19(8) ?
    C2 O3 Na1 . . 113.77(8) ?
    Na1 O3 Na1 2_556 . 103.19(4) ?
    C2 O3 H1O3 . . 109.0 ?
    Na1 O3 H1O3 2_556 . 91.1 ?
    Na1 O3 H1O3 . . 103.6 ?
    O4 C3 C2 . . 108.69(11) ?
    O4 C3 C4 . . 109.00(11) ?
    C2 C3 C4 . . 108.91(12) ?
    O4 C3 H3A . . 113.8 ?
    C2 C3 H3A . . 108.5 ?
    C4 C3 H3A . . 107.8 ?
    C3 O4 Na1 . 4_576 130.28(8) ?
    C3 O4 H1O4 . . 108.8 ?
    Na1 O4 H1O4 4_576 . 111.3 ?
    O5 C4 O6 . . 125.60(12) ?
    O5 C4 C3 . . 119.18(12) ?
    O6 C4 C3 . . 115.22(12) ?
    C4 O5 Na1 . 4_576 118.45(9) ?
loop_
    _geom_torsion_atom_site_label_1
    _geom_torsion_atom_site_label_2
    _geom_torsion_atom_site_label_3
    _geom_torsion_atom_site_label_4
    _geom_torsion_site_symmetry_1
    _geom_torsion_site_symmetry_2
    _geom_torsion_site_symmetry_3
    _geom_torsion_site_symmetry_4
    _geom_torsion
    _geom_torsion_publ_flag
    O1 C1 O2 Na1 . . . 2_546 13.8(3) ?
    C2 C1 O2 Na1 . . . 2_546 -165.96(11) ?
    O1 C1 O2 Na1 . . . . -157.55(11) ?
    C2 C1 O2 Na1 . . . . 22.65(16) ?
    O4 Na1 O2 C1 4_575 . . . 46.35(11) ?
    O1W Na1 O2 C1 . . . . -112.44(10) ?
    O3 Na1 O2 C1 2_546 . . . 166.61(10) ?
    O3 Na1 O2 C1 . . . . -29.37(9) ?
    O2 Na1 O2 C1 2_556 . . . -44.32(10) ?
    O5 Na1 O2 C1 4_575 . . . 99.59(10) ?
    O2 C1 C2 O3 . . . . 7.77(19) ?
    O1 C1 C2 O3 . . . . -172.06(11) ?
    O2 C1 C2 C3 . . . . 129.54(15) ?
    O1 C1 C2 C3 . . . . -50.29(15) ?
    C3 C2 O3 Na1 . . . 2_556 66.43(14) ?
    C1 C2 O3 Na1 . . . 2_556 -170.76(8) ?
    C3 C2 O3 Na1 . . . . -157.80(8) ?
    C1 C2 O3 Na1 . . . . -34.99(13) ?
    O4 Na1 O3 C2 4_575 . . . -82.64(9) ?
    O1W Na1 O3 C2 . . . . 123.57(9) ?
    O3 Na1 O3 C2 2_546 . . . 57.61(8) ?
    O2 Na1 O3 C2 2_556 . . . -156.25(9) ?
    O2 Na1 O3 C2 . . . . 33.14(8) ?
    O5 Na1 O3 C2 4_575 . . . -25.64(10) ?
    O3 C2 C3 O4 . . . . 58.74(14) ?
    C1 C2 C3 O4 . . . . -63.32(14) ?
    O3 C2 C3 C4 . . . . -59.89(14) ?
    C1 C2 C3 C4 . . . . 178.05(11) ?
    C2 C3 O4 Na1 . . . 4_576 -126.79(10) ?
    C4 C3 O4 Na1 . . . 4_576 -8.22(17) ?
    O4 C3 C4 O5 . . . . 2.38(19) ?
    C2 C3 C4 O5 . . . . 120.82(15) ?
    O4 C3 C4 O6 . . . . -177.16(12) ?
    C2 C3 C4 O6 . . . . -58.73(17) ?
    O6 C4 O5 Na1 . . . 4_576 -177.69(12) ?
    C3 C4 O5 Na1 . . . 4_576 2.82(18) ?
loop_
    _geom_hbond_atom_site_label_D
    _geom_hbond_atom_site_label_H
    _geom_hbond_atom_site_label_A
    _geom_hbond_site_symmetry_A
    _geom_hbond_distance_DH
    _geom_hbond_distance_HA
    _geom_hbond_distance_DA
    _geom_hbond_angle_DHA
    _geom_hbond_publ_flag
    O1 H1O1 O6 1_545 0.86 1.69 2.5496(13) 175 yes
    O1W H1W1 O5 3_577 0.83 1.94 2.7585(14) 167 yes
    O1W H2W1 O6 4_475 0.90 1.94 2.8006(15) 161 yes
    O3 H1O3 O5 3_577 0.78 2.14 2.7575(19) 137 yes
    O4 H1O4 O1W 3_567 0.79 1.90 2.6784(14) 170 yes
