# Supplementary material for: Monoclinic polymorph of poly[aqua(μ4-hydrogen tartrato)sodium]
Source: Acta Crystallogr Sect E Struct Rep Online. 2010 Jan 9;66(Pt 2):m138–9. doi: 10.1107/S1600536810000681 (PMC2979804; doi:10.1107/S1600536810000681)
Supplement: Supplementary file 2 [file e-66-0m138-Isup2.hkl]

# 
# h,k,l, Fc-squared, Fo-squared, sigma(Fo-squared) and status flag 
# 
data_I
_shelx_title ' tartaricfem in P2(1)/c  (100K)' 
_shelx_refln_list_code          4 
_shelx_F_calc_maximum      126.54 
_exptl_crystal_F_000       392.00 
_reflns_d_resolution_high  0.7107 
 
loop_ 
 _symmetry_equiv_pos_as_xyz 
 'x, y, z' 
 '-x, y+1/2, -z+1/2' 
 '-x, -y, -z' 
 'x, -y-1/2, z-1/2' 
 
_cell_length_a     8.9723 
_cell_length_b     7.1457 
_cell_length_c    12.0186 
_cell_angle_alpha  90.000 
_cell_angle_beta  119.571 
_cell_angle_gamma  90.000 
 
_shelx_F_squared_multiplier     1.000 
 
loop_ 
 _refln_index_h 
 _refln_index_k 
 _refln_index_l 
 _refln_F_squared_calc 
 _refln_F_squared_meas 
 _refln_F_squared_sigma 
 _refln_observed_status 
   1   0   0      912.62      916.20     13.76 o 
   2   0   0     5119.30     5139.74     63.96 o 
   3   0   0       17.30        6.39      1.56 o 
   4   0   0       72.79       83.76      3.70 o 
   5   0   0      762.72      658.74     11.57 o 
   6   0   0       29.09       30.43      3.47 o 
   7   0   0     2453.64     2494.22     44.62 o 
   8   0   0       81.29       73.47     11.84 o 
   9   0   0      157.62      149.68     17.02 o 
  10   0   0      159.98      184.17     20.37 o 
   1   1   0      685.23      621.77      6.18 o 
   2   1   0      960.03      945.09      9.67 o 
   3   1   0       46.91       48.01      2.50 o 
   4   1   0      607.69      674.92      7.49 o 
   5   1   0      382.76      345.63      6.59 o 
   6   1   0      919.45      917.02     22.31 o 
   7   1   0       24.20       17.94      3.09 o 
   8   1   0       30.71       35.55      8.45 o 
   9   1   0       13.76        8.33      4.48 o 
  10   1   0       91.04       97.91     11.16 o 
   0   2   0      518.33      490.94     62.41 o 
   1   2   0     1339.59     1405.76     12.71 o 
   2   2   0        1.61       -0.62      0.84 o 
   3   2   0      353.71      331.57      5.87 o 
   4   2   0      308.27      312.36      6.26 o 
   5   2   0      738.90      701.99     10.74 o 
   6   2   0       64.63       64.77      4.50 o 
   7   2   0       32.85       32.59      3.73 o 
   8   2   0        3.60        5.47      3.01 o 
   9   2   0        6.36        3.81      3.80 o 
  10   2   0        5.15        8.63      4.92 o 
   1   3   0    16011.70    16720.11    108.47 o 
   2   3   0      269.79      281.41      4.26 o 
   3   3   0      435.16      446.55      7.44 o 
   4   3   0      684.55      688.41     11.51 o 
   5   3   0       67.99       62.72      4.20 o 
   6   3   0        2.02        6.59      2.54 o 
   7   3   0       10.01       11.33      3.52 o 
   8   3   0      908.50      897.68     19.51 o 
   9   3   0        0.09       -2.97      4.52 o 
  10   3   0       12.02       16.79      5.68 o 
   0   4   0        0.98        0.72      1.36 o 
   1   4   0      372.57      348.10      5.43 o 
   2   4   0     1298.50     1278.85     12.21 o 
   3   4   0       18.53       20.04      2.00 o 
   4   4   0      215.09      217.66      6.63 o 
   5   4   0     1635.40     1674.39     22.43 o 
   6   4   0       75.88       67.06      5.81 o 
   7   4   0       26.26       17.14      5.08 o 
   8   4   0       37.75       36.05      5.42 o 
   9   4   0       97.77      100.05      8.40 o 
  10   4   0        0.29        4.02      4.47 o 
   1   5   0       36.30       39.90      2.20 o 
   2   5   0      264.03      268.03      5.08 o 
   3   5   0      125.36      130.36      5.74 o 
   4   5   0      368.98      359.79     10.76 o 
   5   5   0        4.43        3.55      4.78 o 
   6   5   0       46.87       50.83      5.68 o 
   7   5   0       63.85       64.01      6.51 o 
   8   5   0        6.31        7.03      4.36 o 
   9   5   0       33.38       34.55      7.20 o 
   0   6   0     3246.64     3142.54     54.59 o 
   1   6   0       84.34       80.32      3.21 o 
   2   6   0       15.69       10.69      2.47 o 
   3   6   0      162.94      152.24      7.27 o 
   4   6   0       21.41       16.43      3.24 o 
   5   6   0     1038.39     1065.87     24.35 o 
   6   6   0        0.01        0.72      2.94 o 
   7   6   0      112.21      114.50     12.92 o 
   8   6   0       16.25       10.24      9.08 o 
   1   7   0      116.16       81.75      5.27 o 
   2   7   0       54.25       61.98      5.04 o 
   3   7   0        1.13        0.52      2.25 o 
   4   7   0        3.64        3.66      2.58 o 
   5   7   0       63.10       59.64      6.65 o 
   6   7   0       32.93       47.69      6.63 o 
   7   7   0        9.72        8.51      4.47 o 
   0   8   0       21.17       10.35      3.69 o 
   1   8   0      132.46      134.29      7.02 o 
   2   8   0        4.97       10.42      3.29 o 
   3   8   0      162.30      173.40      8.37 o 
   4   8   0      304.31      348.42     11.42 o 
   5   8   0       66.14       69.84     10.21 o 
   6   8   0      135.41      137.56     10.15 o 
   1   9   0      264.54      255.77      9.67 o 
   2   9   0        2.54       -2.16      3.31 o 
   3   9   0        1.20        0.62      3.06 o 
   4   9   0      272.16      291.83     11.50 o 
   0  10   0      835.05      906.94     30.72 o 
   1  10   0      101.64      107.12     12.46 o 
 -11   1   1        3.42       19.22      6.01 o 
 -10   1   1       79.91       88.00     10.36 o 
  -9   1   1        9.52       17.33      5.32 o 
  -8   1   1      241.48      236.33      7.88 o 
  -7   1   1       31.29       32.22      3.64 o 
  -6   1   1       17.04       12.74      2.67 o 
  -5   1   1      335.54      324.14      6.10 o 
  -4   1   1       32.27       38.10      2.95 o 
  -3   1   1      192.33      197.60      4.36 o 
  -2   1   1      346.63      360.61      5.30 o 
  -1   1   1      288.45      287.86      3.14 o 
   0   1   1       49.74       67.25      3.12 o 
   1   1   1       26.08       48.19      1.93 o 
   2   1   1       87.78       81.44      3.30 o 
   3   1   1      345.07      320.04      6.00 o 
   4   1   1      983.09      929.73     11.30 o 
   5   1   1      542.15      505.26     10.02 o 
   6   1   1      219.36      232.15      7.86 o 
   7   1   1      162.44      173.38      8.65 o 
   8   1   1       42.92       51.50     17.68 o 
   9   1   1      777.78      863.06     27.72 o 
  10   1   1      166.00      166.67     21.91 o 
 -11   2   1        8.09        7.47      4.94 o 
 -10   2   1        1.51        4.63      4.03 o 
  -9   2   1        4.38        6.78      2.98 o 
  -8   2   1      305.04      306.50      9.30 o 
  -7   2   1      348.90      329.19      9.05 o 
  -6   2   1      112.04      114.38      6.74 o 
  -5   2   1      603.99      592.80      9.56 o 
  -4   2   1     1691.38     1650.72     18.58 o 
  -3   2   1     2003.38     2041.79     20.58 o 
  -2   2   1      262.92      225.94      3.96 o 
  -1   2   1      132.01      151.99      2.54 o 
   0   2   1      170.49      134.60      3.34 o 
   1   2   1        5.65        5.92      1.29 o 
   2   2   1      501.33      489.30      6.97 o 
   3   2   1     5469.51     5507.10     55.92 o 
   4   2   1     2193.33     2143.65     26.93 o 
   5   2   1      143.23      174.41      6.75 o 
   6   2   1      153.15      144.13      6.98 o 
   7   2   1        7.50        7.80      2.95 o 
   8   2   1      206.11      201.81     10.28 o 
   9   2   1        1.36        5.53      4.49 o 
  10   2   1        1.86        6.92      4.47 o 
 -10   3   1        0.09       -0.64      3.86 o 
  -9   3   1        0.08        2.86      3.42 o 
  -8   3   1        6.22        3.23      2.71 o 
  -7   3   1        3.94        9.75      2.70 o 
  -6   3   1       17.29       19.97      3.06 o 
  -5   3   1       12.88       11.48      2.32 o 
  -4   3   1       14.12       16.99      2.30 o 
  -3   3   1        8.30       11.76      2.17 o 
  -2   3   1       79.98       81.08      2.41 o 
  -1   3   1       58.30       55.78      2.20 o 
   0   3   1      214.81      246.66      5.25 o 
   1   3   1      875.18      799.50      8.72 o 
   2   3   1      412.22      410.79     10.03 o 
   3   3   1      124.04      132.08      4.63 o 
   4   3   1       55.15       59.87      6.65 o 
   5   3   1        2.05        1.07      2.24 o 
   6   3   1       76.80       80.27      5.83 o 
   7   3   1       13.85       11.55      3.49 o 
   8   3   1      105.72      104.54      8.47 o 
   9   3   1       25.91       26.26      5.64 o 
  10   3   1       33.64       28.82      7.46 o 
 -10   4   1       29.20       30.34      5.98 o 
  -9   4   1       40.30       28.22      5.44 o 
  -8   4   1       29.55       21.47      3.81 o 
  -7   4   1       14.61       12.99      3.10 o 
  -6   4   1       35.83       41.62      4.58 o 
  -5   4   1       86.93       95.87      5.20 o 
  -4   4   1      293.22      315.06      7.82 o 
  -3   4   1      249.24      240.12      4.61 o 
  -2   4   1       80.32       78.00      3.54 o 
  -1   4   1      320.71      291.43      5.36 o 
   0   4   1      183.49      186.35      5.25 o 
   1   4   1      172.64      164.72      3.81 o 
   2   4   1      137.94      122.68      3.16 o 
   3   4   1      106.14      115.48      5.14 o 
   4   4   1        2.05        3.21      2.30 o 
   5   4   1      103.18      109.01      6.75 o 
   6   4   1       21.15       23.95      4.44 o 
   7   4   1        0.67        2.43      2.86 o 
   8   4   1      580.49      565.38     16.24 o 
   9   4   1      118.69       99.97      9.70 o 
  -9   5   1      133.62      148.24     13.58 o 
  -8   5   1       27.49       23.35      4.95 o 
  -7   5   1        0.38       -2.10      4.34 o 
  -6   5   1       32.66       35.54      4.25 o 
  -5   5   1       12.23       13.63      2.83 o 
  -4   5   1        9.18        9.91      2.49 o 
  -3   5   1      301.51      283.97      6.57 o 
  -2   5   1      410.29      394.87      6.83 o 
  -1   5   1        9.92        8.47      1.78 o 
   0   5   1      101.83      100.81      4.10 o 
   1   5   1        1.56        2.21      1.17 o 
   2   5   1      774.86      754.83     10.16 o 
   3   5   1      196.87      203.00      7.00 o 
   4   5   1     2657.11     2691.98     36.45 o 
   5   5   1     1494.26     1508.92     25.82 o 
   6   5   1       23.61       11.47      6.28 o 
   7   5   1        7.85        3.06      3.12 o 
   8   5   1      198.89      216.09     11.29 o 
   9   5   1        4.62        9.21      4.80 o 
  -9   6   1        0.38        3.44      4.23 o 
  -8   6   1       10.97       11.08      5.50 o 
  -7   6   1       35.22       37.04      5.86 o 
  -6   6   1       61.62       59.55      6.36 o 
  -5   6   1       28.43       28.73      4.59 o 
  -4   6   1       62.20       64.94      5.03 o 
  -3   6   1      155.38      170.65      6.91 o 
  -2   6   1      292.36      281.51      7.12 o 
  -1   6   1      579.88      543.83      9.23 o 
   0   6   1      337.15      359.09      7.97 o 
   1   6   1      423.95      414.46      6.79 o 
   2   6   1      184.61      164.47      6.77 o 
   3   6   1      126.55      110.00      6.88 o 
   4   6   1       32.43       33.74      7.80 o 
   5   6   1       49.13       58.05      6.35 o 
   6   6   1       27.45       25.90      5.00 o 
   7   6   1       27.41       22.91      5.06 o 
   8   6   1      111.41      122.52      9.64 o 
  -8   7   1        0.42        2.34      4.01 o 
  -7   7   1       15.58        9.49      4.27 o 
  -6   7   1       17.68       12.91      4.19 o 
  -5   7   1       39.62       42.35      5.82 o 
  -4   7   1        0.46       -1.43      2.18 o 
  -3   7   1       12.31       10.20      2.91 o 
  -2   7   1        0.06        0.90      1.90 o 
  -1   7   1       30.77       33.20      3.24 o 
   0   7   1        0.16        2.49      1.86 o 
   1   7   1       42.15       33.50      3.90 o 
   2   7   1       11.99       15.32      3.16 o 
   3   7   1        2.73        1.11      2.35 o 
   4   7   1      116.09      116.88      7.23 o 
   5   7   1        7.24        7.30      3.80 o 
   6   7   1      145.94      158.06     10.07 o 
   7   7   1      155.61      156.40     11.58 o 
  -6   8   1       21.68       23.41      5.46 o 
  -5   8   1       28.47       27.01      5.37 o 
  -4   8   1      140.89      129.71      8.09 o 
  -3   8   1      276.87      288.32      9.93 o 
  -2   8   1       12.90       14.07      3.28 o 
  -1   8   1        4.97        4.25      2.45 o 
   0   8   1        0.05       -0.77      2.14 o 
   1   8   1       13.46        9.84      3.01 o 
   2   8   1       18.40       13.16      4.24 o 
   3   8   1      830.35      866.58     18.11 o 
   4   8   1      677.53      708.95     16.96 o 
   5   8   1       80.88      100.06      8.85 o 
   6   8   1       99.89      107.15     14.35 o 
  -5   9   1        0.06       -0.66      3.94 o 
  -4   9   1        2.24        3.01      3.26 o 
  -3   9   1        1.73        3.31      3.15 o 
  -2   9   1       11.57       11.18      3.66 o 
  -1   9   1        9.47       11.55      3.92 o 
   0   9   1       14.29        9.28      3.57 o 
   1   9   1        0.71        2.19      3.00 o 
   2   9   1      375.35      367.92     11.93 o 
   3   9   1      244.12      239.67     13.01 o 
   4   9   1       64.99       61.91      7.45 o 
  -1  10   1       40.38       25.45      5.14 o 
   0  10   1        3.21        3.41      3.59 o 
 -11   0   2        4.27        3.66      5.71 o 
 -10   0   2        2.76        1.74      4.47 o 
  -9   0   2     2669.42     2670.25     74.71 o 
  -8   0   2       22.55       23.78      7.35 o 
  -7   0   2      322.53      324.35      8.91 o 
  -6   0   2      192.51      201.20      7.57 o 
  -5   0   2      496.43      497.79     10.94 o 
  -4   0   2     7443.20     7210.57    109.03 o 
  -3   0   2      239.86      195.97      5.30 o 
  -2   0   2    10278.14    10623.28    111.09 o 
  -1   0   2       49.23       50.88      4.51 o 
   0   0   2      269.98      251.18      9.35 o 
   1   0   2     9063.65     8110.67    801.70 o 
   2   0   2     2397.93     2583.85     53.46 o 
   3   0   2        3.27       -3.52      1.76 o 
   4   0   2       89.54       92.88      5.84 o 
   5   0   2       78.69       97.30     16.24 o 
   6   0   2      537.03      481.62     20.22 o 
   7   0   2       17.76        6.09      6.10 o 
   8   0   2      146.75      128.07     15.49 o 
   9   0   2      382.93      378.33     25.46 o 
  10   0   2       11.19       16.28      7.48 o 
 -11   1   2        1.34        4.72      4.58 o 
 -10   1   2       73.68       74.66     14.21 o 
  -9   1   2      532.68      511.97     19.63 o 
  -8   1   2       43.11       42.90      4.20 o 
  -7   1   2      494.93      489.65     10.42 o 
  -6   1   2     1722.96     1774.54     19.04 o 
  -5   1   2      349.93      372.05      6.52 o 
  -4   1   2       11.89       12.66      1.58 o 
  -3   1   2     1467.58     1508.33     15.38 o 
  -2   1   2      791.71      789.61      8.13 o 
  -1   1   2       83.40       66.53      2.91 o 
   0   1   2      167.41      154.59      8.47 o 
   1   1   2     2630.28     2705.16     24.45 o 
   2   1   2       88.99      103.43      4.07 o 
   3   1   2      249.66      300.28      6.66 o 
   4   1   2     1181.92     1315.44     17.97 o 
   5   1   2      359.75      364.38      9.90 o 
   6   1   2      697.19      648.64     20.48 o 
   7   1   2      131.75      138.89      8.18 o 
   8   1   2        3.29        0.72      4.03 o 
   9   1   2        1.15        5.75      5.10 o 
  10   1   2      101.47      107.20     15.44 o 
 -11   2   2       39.96       37.58      9.77 o 
 -10   2   2      133.38      113.73     11.64 o 
  -9   2   2      373.74      376.81     17.20 o 
  -8   2   2      328.73      303.64      9.05 o 
  -7   2   2      236.42      226.25      7.39 o 
  -6   2   2        0.27       -2.61      1.92 o 
  -5   2   2      467.48      471.69     11.15 o 
  -4   2   2      130.98      143.99      4.33 o 
  -3   2   2      474.29      491.97      7.46 o 
  -2   2   2      301.14      290.66      4.03 o 
  -1   2   2      242.61      253.32      4.54 o 
   0   2   2       16.92       21.29      1.87 o 
   1   2   2      261.76      302.48      4.95 o 
   2   2   2      676.94      820.50      8.95 o 
   3   2   2      824.86      882.83     11.72 o 
   4   2   2      244.58      252.66     13.85 o 
   5   2   2       39.95       31.78      4.26 o 
   6   2   2        7.06        9.42      3.04 o 
   7   2   2      235.55      223.37     10.76 o 
   8   2   2       21.73       18.02      6.92 o 
   9   2   2       95.37       96.62     10.88 o 
 -11   3   2       36.15       40.39      8.68 o 
 -10   3   2      232.06      209.27      9.68 o 
  -9   3   2        0.03        2.73      2.75 o 
  -8   3   2      783.57      733.20     15.02 o 
  -7   3   2       27.34       14.89      4.65 o 
  -6   3   2       20.32       29.97      4.64 o 
  -5   3   2     1422.23     1473.81     20.97 o 
  -4   3   2       27.02       34.69      3.12 o 
  -3   3   2     1372.98     1377.22     13.96 o 
  -2   3   2       37.88       27.08      1.52 o 
  -1   3   2     3566.40     3670.91     38.31 o 
   0   3   2      246.45      297.89      5.93 o 
   1   3   2     2961.02     3074.39     27.45 o 
   2   3   2     1221.35     1233.15     12.57 o 
   3   3   2        8.41       10.23      2.86 o 
   4   3   2      482.68      499.26     11.56 o 
   5   3   2       95.14       89.93      5.74 o 
   6   3   2      281.64      271.46     10.85 o 
   7   3   2       89.54       88.23      7.53 o 
   8   3   2      319.75      318.90     20.03 o 
   9   3   2      287.64      342.64     18.00 o 
 -10   4   2        0.61        2.75      3.76 o 
  -9   4   2       13.77       18.55      4.94 o 
  -8   4   2      953.06      939.18     20.48 o 
  -7   4   2     1041.23     1049.71     18.08 o 
  -6   4   2      118.36      117.21      7.67 o 
  -5   4   2       55.61       58.63      4.60 o 
  -4   4   2     2112.74     2053.28     29.96 o 
  -3   4   2      219.87      225.17      4.44 o 
  -2   4   2       36.95       36.59      2.28 o 
  -1   4   2      912.59      894.03     14.06 o 
   0   4   2     1528.17     1494.70     18.00 o 
   1   4   2        9.22        5.08      1.25 o 
   2   4   2      128.95      129.51      3.72 o 
   3   4   2      604.31      627.80     11.84 o 
   4   4   2      240.52      242.07      8.57 o 
   5   4   2       20.69       17.61      3.69 o 
   6   4   2        7.65        9.03      3.30 o 
   7   4   2       54.38       63.92      7.14 o 
   8   4   2       22.76       22.30      5.30 o 
   9   4   2       41.32       51.66      7.67 o 
 -10   5   2       26.40       28.03      6.16 o 
  -9   5   2       94.48       86.93      8.15 o 
  -8   5   2       12.37       10.62      3.12 o 
  -7   5   2       29.40       25.40      4.12 o 
  -6   5   2      501.44      478.73     11.48 o 
  -5   5   2      288.01      293.01     10.64 o 
  -4   5   2       58.83       58.03      4.39 o 
  -3   5   2       48.49       42.97      2.71 o 
  -2   5   2      406.11      410.87      6.54 o 
  -1   5   2       50.72       54.21      3.93 o 
   0   5   2       78.77       83.25      2.98 o 
   1   5   2      269.00      264.17      7.47 o 
   2   5   2      126.61      127.43      5.75 o 
   3   5   2      641.65      658.85     13.16 o 
   4   5   2       46.86       58.64      5.49 o 
   5   5   2       35.78       37.90      4.98 o 
   6   5   2       89.46       89.46      7.38 o 
   7   5   2        1.40        0.21      3.32 o 
   8   5   2        8.09        4.47      4.24 o 
  -9   6   2      207.15      203.38     13.43 o 
  -8   6   2       69.92       57.37      6.76 o 
  -7   6   2       86.79       99.53     11.60 o 
  -6   6   2      114.72      115.06      6.56 o 
  -5   6   2       29.65       34.23      3.90 o 
  -4   6   2     2160.74     2106.82     24.02 o 
  -3   6   2        2.61        1.51      1.50 o 
  -2   6   2        3.36        6.93      1.89 o 
  -1   6   2       48.81       44.25      3.36 o 
   0   6   2      158.00      150.33      5.40 o 
   1   6   2      328.35      328.73      6.57 o 
   2   6   2      322.22      321.55      9.25 o 
   3   6   2      230.29      217.34      8.04 o 
   4   6   2        2.90        6.82      3.08 o 
   5   6   2        0.48        2.53      3.12 o 
   6   6   2      119.18      129.12      8.93 o 
   7   6   2       16.35       13.89      5.39 o 
  -8   7   2       11.03       11.28      4.89 o 
  -7   7   2       98.94      105.17      9.57 o 
  -6   7   2       11.79       16.85      5.23 o 
  -5   7   2       31.60       51.14      6.84 o 
  -4   7   2        1.96        1.17      2.34 o 
  -3   7   2       57.98       76.66      6.56 o 
  -2   7   2       73.71       67.68      4.93 o 
  -1   7   2       77.14       52.72      3.91 o 
   0   7   2      214.74      222.00      7.40 o 
   1   7   2      294.51      300.02      9.21 o 
   2   7   2       75.78       72.05      9.29 o 
   3   7   2       12.16       14.42      3.40 o 
   4   7   2       43.13       45.71      5.86 o 
   5   7   2       81.71       85.81      9.23 o 
   6   7   2       91.96      103.97     10.05 o 
   7   7   2      102.20      107.09     33.08 o 
  -7   8   2        4.47        4.05      4.26 o 
  -6   8   2      207.19      219.15     11.80 o 
  -5   8   2      432.95      454.03     14.99 o 
  -4   8   2      172.54      175.00      8.74 o 
  -3   8   2      113.84      107.11      8.69 o 
  -2   8   2        2.66        5.23      2.64 o 
  -1   8   2        0.03        3.21      2.23 o 
   0   8   2       15.06        8.11      3.78 o 
   1   8   2       12.10       10.96      3.37 o 
   2   8   2      623.98      652.77     19.41 o 
   3   8   2       38.20       44.02      6.03 o 
   4   8   2        0.12        1.88      4.02 o 
   5   8   2        0.77        7.17      5.14 o 
  -5   9   2      201.49      206.69     11.60 o 
  -4   9   2        8.89        6.51      3.56 o 
  -3   9   2      168.72      160.25      8.53 o 
  -2   9   2       60.22       66.90      5.95 o 
  -1   9   2        5.71       -1.59      2.86 o 
   0   9   2       37.86       32.16      4.93 o 
   1   9   2       84.52       88.12      7.41 o 
   2   9   2        0.12        4.69      3.16 o 
   3   9   2       19.98       14.52      5.08 o 
 -11   1   3      119.09      145.93     13.23 o 
 -10   1   3       91.32       90.10      9.97 o 
  -9   1   3        0.17        3.98      2.83 o 
  -8   1   3       52.48       52.91      4.33 o 
  -7   1   3        6.05        6.36      2.34 o 
  -6   1   3       36.06       32.54      2.71 o 
  -5   1   3        1.86        0.32      1.18 o 
  -4   1   3     2154.88     2284.30     20.72 o 
  -3   1   3     5495.86     5217.89     41.01 o 
  -2   1   3      668.34      714.99      8.46 o 
  -1   1   3     2909.48     3051.69     36.05 o 
   0   1   3     6759.19     7070.17     66.67 o 
   1   1   3     4067.18     4246.50     37.25 o 
   2   1   3        0.73        5.90      1.64 o 
   3   1   3       17.78       16.65      2.25 o 
   4   1   3      915.79      972.36     15.22 o 
   5   1   3      317.92      314.41     12.92 o 
   6   1   3      108.56      109.49      7.01 o 
   7   1   3      248.76      239.18     12.88 o 
   8   1   3      158.24      170.21     12.88 o 
   9   1   3        9.76       16.58      5.77 o 
 -11   2   3       85.77       96.05     11.58 o 
 -10   2   3        3.05       10.98      4.88 o 
  -9   2   3       55.00       52.83      5.27 o 
  -8   2   3      176.47      166.58      6.90 o 
  -7   2   3      630.09      620.14     13.43 o 
  -6   2   3     1058.76     1081.69     15.51 o 
  -5   2   3      740.24      792.63     10.27 o 
  -4   2   3       11.86       32.43      2.11 o 
  -3   2   3      665.77      747.44      8.73 o 
  -2   2   3       73.50       71.62      2.66 o 
  -1   2   3     3190.14     3159.63     28.40 o 
   0   2   3     3914.50     4120.54     41.21 o 
   1   2   3      202.52      230.07      4.88 o 
   2   2   3      123.78      115.39      4.99 o 
   3   2   3      279.42      335.18      7.51 o 
   4   2   3      146.39      154.03      7.75 o 
   5   2   3       24.07       15.33      3.81 o 
   6   2   3      217.54      233.92      9.94 o 
   7   2   3        1.34        0.55      2.69 o 
   8   2   3        0.03       -1.85      6.07 o 
   9   2   3        1.59       10.57      4.70 o 
 -11   3   3        0.94       11.37      5.51 o 
 -10   3   3       17.91       19.77      4.14 o 
  -9   3   3       41.60       39.16      4.45 o 
  -8   3   3       12.41        9.57      3.22 o 
  -7   3   3       11.25        7.11      3.14 o 
  -6   3   3       92.17      103.35      5.70 o 
  -5   3   3        7.62        4.93      2.27 o 
  -4   3   3       80.66       77.31      3.37 o 
  -3   3   3      255.10      242.21      7.00 o 
  -2   3   3     1076.68     1070.04     12.90 o 
  -1   3   3      923.81      904.03     13.05 o 
   0   3   3       10.91       22.04      2.39 o 
   1   3   3       15.47       16.33      1.94 o 
   2   3   3       49.74       37.86      2.35 o 
   3   3   3        4.73        0.15      4.45 o 
   4   3   3        3.23        1.79      2.08 o 
   5   3   3       65.30       65.20      5.91 o 
   6   3   3       78.82       72.22      6.59 o 
   7   3   3        3.13        0.32      2.92 o 
   8   3   3       36.71       45.98      6.58 o 
   9   3   3       43.58       41.66      9.17 o 
 -10   4   3        6.07        7.38      3.87 o 
  -9   4   3       44.89       48.57      6.07 o 
  -8   4   3       21.02       23.01      3.79 o 
  -7   4   3       18.89       18.21      3.67 o 
  -6   4   3       52.41       53.50      6.18 o 
  -5   4   3      651.20      647.47     12.86 o 
  -4   4   3      870.37      885.76     12.32 o 
  -3   4   3       34.55       39.17      2.15 o 
  -2   4   3      665.06      651.65     10.13 o 
  -1   4   3      402.61      420.74     10.44 o 
   0   4   3      472.61      459.86      9.47 o 
   1   4   3      477.84      477.73      8.88 o 
   2   4   3      102.98      111.91      5.46 o 
   3   4   3       37.16       38.30      4.75 o 
   4   4   3      106.22      104.61      7.05 o 
   5   4   3      121.67      125.54      8.09 o 
   6   4   3        2.35        4.74      3.28 o 
   7   4   3      166.57      178.08     10.80 o 
   8   4   3       13.77        7.04      6.22 o 
 -10   5   3        6.76        9.92      3.94 o 
  -9   5   3        3.14        6.71      3.11 o 
  -8   5   3        0.27        1.89      2.85 o 
  -7   5   3        3.62        2.58      2.55 o 
  -6   5   3      135.88      130.54     10.95 o 
  -5   5   3     1772.50     1736.91     28.03 o 
  -4   5   3      961.57      932.42     15.64 o 
  -3   5   3      180.05      152.85      4.38 o 
  -2   5   3       72.53       77.09      2.84 o 
  -1   5   3        2.76        1.63      1.63 o 
   0   5   3      121.41      128.01     11.26 o 
   1   5   3     1068.95     1062.67     13.52 o 
   2   5   3     2484.79     2483.63     32.98 o 
   3   5   3      162.08      158.44      8.55 o 
   4   5   3       65.35       59.20      6.29 o 
   5   5   3      763.43      798.60     20.71 o 
   6   5   3      263.14      261.52     12.23 o 
   7   5   3       57.61       58.93      8.43 o 
   8   5   3        1.02        3.35      4.39 o 
  -9   6   3        0.61        5.36      3.45 o 
  -8   6   3        4.39        2.98      2.87 o 
  -7   6   3        3.07        2.41      2.84 o 
  -6   6   3        2.44        1.73      2.50 o 
  -5   6   3      377.54      395.93     10.09 o 
  -4   6   3      925.80      901.63     14.39 o 
  -3   6   3      168.48      166.19      5.78 o 
  -2   6   3        0.16        1.05      1.67 o 
  -1   6   3        9.83        6.54      2.32 o 
   0   6   3        6.19        2.28      1.48 o 
   1   6   3      306.41      265.69     10.82 o 
   2   6   3       12.16       16.27      3.34 o 
   3   6   3      310.84      287.88     12.56 o 
   4   6   3        0.90        3.61      3.39 o 
   5   6   3       46.68       55.66      7.21 o 
   6   6   3       12.24        7.97      4.45 o 
   7   6   3       24.67       34.37      8.65 o 
  -8   7   3        3.75       -1.38      3.66 o 
  -7   7   3       60.60       65.60      7.33 o 
  -6   7   3      120.40      126.19      7.01 o 
  -5   7   3       26.24       27.52      3.66 o 
  -4   7   3      116.60      110.77      6.38 o 
  -3   7   3      203.77      183.91      7.38 o 
  -2   7   3        0.11       -0.36      1.73 o 
  -1   7   3       46.37       38.61      3.84 o 
   0   7   3       35.31       38.17      4.55 o 
   1   7   3        2.09        2.78      3.18 o 
   2   7   3        6.41        6.63      2.88 o 
   3   7   3       52.19       40.92      5.28 o 
   4   7   3        0.95        0.62      2.85 o 
   5   7   3       31.31       30.94      7.98 o 
   6   7   3       86.68      105.56     13.03 o 
  -7   8   3      152.24      153.96     10.56 o 
  -6   8   3      204.59      251.58     13.39 o 
  -5   8   3       68.71       76.67     11.13 o 
  -4   8   3      175.30      183.94      8.57 o 
  -3   8   3      145.38      143.09      7.41 o 
  -2   8   3       17.26       16.99      3.29 o 
  -1   8   3      227.78      220.06      7.34 o 
   0   8   3      401.26      395.29     12.44 o 
   1   8   3       87.71       97.15      7.20 o 
   2   8   3       21.92       12.83      8.53 o 
   3   8   3      160.86      165.83     11.43 o 
   4   8   3       28.49       24.50      7.50 o 
   5   8   3       24.42       13.08      6.80 o 
  -5   9   3      169.66      167.41     10.58 o 
  -4   9   3       73.89       70.57      6.74 o 
  -3   9   3      595.85      655.43     17.24 o 
  -2   9   3       62.03       62.58      5.76 o 
  -1   9   3        1.05        1.55      4.44 o 
   0   9   3      378.91      398.46     15.89 o 
   1   9   3      174.67      202.40     16.60 o 
   2   9   3      228.16      230.93     13.70 o 
   3   9   3       40.61       38.75      6.94 o 
 -12   0   4       17.68       12.52      7.86 o 
 -11   0   4      447.19      488.58     29.77 o 
  -9   0   4        6.88        3.12      4.84 o 
  -8   0   4     2518.41     2493.32     45.41 o 
  -7   0   4      359.92      323.95     10.22 o 
  -6   0   4      203.42      217.00      7.60 o 
  -5   0   4      181.23      176.95      6.26 o 
  -4   0   4     6630.79     6780.29     90.03 o 
  -3   0   4     7847.61     8202.62     88.42 o 
  -2   0   4     4059.02     4026.87     84.05 o 
  -1   0   4      349.38      365.54      8.13 o 
   0   0   4     9139.13     9473.10    123.96 o 
   1   0   4      577.24      626.94     13.60 o 
   2   0   4     1112.56     1140.02     21.98 o 
   3   0   4       88.17       50.35     18.03 o 
   4   0   4     1589.43     1476.21     29.39 o 
   5   0   4      619.88      631.30     18.26 o 
   6   0   4      985.67      973.58     36.19 o 
   7   0   4       93.79       85.37     12.73 o 
   8   0   4       40.72       28.93      8.91 o 
   9   0   4        4.16        7.92      6.54 o 
 -12   1   4       53.21       47.83     10.07 o 
 -11   1   4        2.46        9.12      4.59 o 
 -10   1   4        7.47       24.10      8.84 o 
  -9   1   4        1.60        4.19      2.81 o 
  -8   1   4      236.45      240.57      9.95 o 
  -7   1   4      235.59      200.50      5.73 o 
  -6   1   4      176.45      187.20      5.05 o 
  -5   1   4     1116.21     1172.11     13.33 o 
  -4   1   4      157.12      185.28      4.22 o 
  -3   1   4      287.50      243.56      4.43 o 
  -2   1   4       82.51       89.59      3.59 o 
  -1   1   4       66.60       66.38      3.48 o 
   0   1   4     3019.41     3047.45     31.73 o 
   1   1   4      500.18      434.24      8.74 o 
   2   1   4     1495.70     1481.90     18.71 o 
   3   1   4      384.31      401.14      8.79 o 
   4   1   4      374.71      357.99      8.94 o 
   5   1   4       16.06       17.23      4.52 o 
   6   1   4      234.41      221.51      9.49 o 
   7   1   4       75.61       78.52     15.36 o 
   8   1   4       19.81       22.50      5.72 o 
   9   1   4        0.54       18.31      5.48 o 
 -11   2   4       57.82       52.91      8.92 o 
 -10   2   4        2.45        5.23      2.87 o 
  -9   2   4        1.01        0.96      2.79 o 
  -8   2   4      305.51      295.23     10.62 o 
  -7   2   4       48.81       45.07      4.35 o 
  -6   2   4       20.74       18.40      2.26 o 
  -5   2   4      198.68      214.60      5.05 o 
  -4   2   4       95.19      106.57      3.40 o 
  -3   2   4      154.55      170.53      4.23 o 
  -2   2   4      436.43      501.63      9.37 o 
  -1   2   4     2213.72     2230.80     24.28 o 
   0   2   4       68.37       64.99      2.84 o 
   1   2   4       72.78       80.22      3.16 o 
   2   2   4       54.32       54.93      3.28 o 
   3   2   4      523.46      544.26     11.60 o 
   4   2   4        0.60        0.20      3.58 o 
   5   2   4      280.30      254.04      9.79 o 
   6   2   4        8.21       12.41      3.52 o 
   7   2   4       33.46       29.58      7.32 o 
   8   2   4        1.89        7.75      4.40 o 
 -11   3   4        5.99        5.40      4.35 o 
 -10   3   4      205.41      193.87     10.47 o 
  -9   3   4      226.99      227.00      8.57 o 
  -8   3   4      426.88      419.16     13.44 o 
  -7   3   4     1113.73     1077.03     24.82 o 
  -6   3   4      129.25      122.95     10.80 o 
  -5   3   4        3.55        3.85      1.65 o 
  -4   3   4      246.98      270.85      5.47 o 
  -3   3   4     6317.93     6299.38     55.16 o 
  -2   3   4     3793.03     3751.94     34.63 o 
  -1   3   4     1381.80     1340.28     17.41 o 
   0   3   4     1483.51     1487.97     17.18 o 
   1   3   4     1828.01     1861.35     20.70 o 
   2   3   4        3.97        1.24      1.42 o 
   3   3   4       11.48       15.50      3.38 o 
   4   3   4     1270.44     1257.82     24.50 o 
   5   3   4     1467.17     1360.66     30.92 o 
   6   3   4       19.26       17.30      4.00 o 
   7   3   4        1.87        8.23      3.75 o 
   8   3   4        0.45        5.44      4.35 o 
 -11   4   4        6.76        3.62      3.62 o 
 -10   4   4       77.65       76.10      6.62 o 
  -9   4   4      213.68      209.22      9.16 o 
  -8   4   4       71.39       84.61      6.46 o 
  -7   4   4        5.83        4.12      2.65 o 
  -6   4   4      215.37      218.92      7.69 o 
  -5   4   4        0.17        2.96      2.57 o 
  -4   4   4        0.72       -0.39      2.15 o 
  -3   4   4      129.05      117.23      3.64 o 
  -2   4   4        3.22        1.12      1.38 o 
  -1   4   4      341.90      358.98      8.28 o 
   0   4   4       28.11       29.46      4.48 o 
   1   4   4       46.36       47.88      3.28 o 
   2   4   4        0.00        0.97      1.62 o 
   3   4   4        0.02        2.53      2.46 o 
   4   4   4      155.98      142.28      8.16 o 
   5   4   4      630.80      633.86     17.50 o 
   6   4   4        5.33        9.53      3.33 o 
   7   4   4       27.01       14.47      5.03 o 
   8   4   4      161.64      170.87     16.19 o 
 -10   5   4       14.16       10.44      3.85 o 
  -9   5   4       56.90       53.87      5.62 o 
  -8   5   4       37.36       33.19      4.43 o 
  -7   5   4        1.13       -1.59      2.35 o 
  -6   5   4      135.11      135.58      6.83 o 
  -5   5   4       90.72       90.08      5.33 o 
  -4   5   4      321.72      313.56      8.28 o 
  -3   5   4       42.05       39.33      3.30 o 
  -2   5   4      135.98      126.46      4.80 o 
  -1   5   4      186.96      177.96      6.39 o 
   0   5   4      175.37      189.74      6.05 o 
   1   5   4      332.67      346.02      8.37 o 
   2   5   4       55.29       57.46      4.90 o 
   3   5   4       11.85        9.86      3.05 o 
   4   5   4        0.70        1.97      2.93 o 
   5   5   4        1.70        2.64      3.66 o 
   6   5   4      172.09      158.88     13.42 o 
   7   5   4       33.00       34.38      7.56 o 
  -9   6   4       62.88       53.51      6.04 o 
  -8   6   4      288.55      294.59     10.51 o 
  -7   6   4      241.45      242.47      8.96 o 
  -6   6   4        0.89       -0.35      2.67 o 
  -5   6   4        7.08        6.95      2.65 o 
  -4   6   4      280.91      286.42      9.39 o 
  -3   6   4      904.95      859.19     11.78 o 
  -2   6   4      263.04      262.22      7.36 o 
  -1   6   4       11.78        7.83      3.54 o 
   0   6   4      456.23      471.41      8.51 o 
   1   6   4      127.18      126.99      6.73 o 
   2   6   4      152.71      162.40      7.93 o 
   3   6   4      135.30      131.55     10.29 o 
   4   6   4      126.99      119.46     11.73 o 
   5   6   4      728.90      726.81     27.06 o 
   6   6   4       45.30       41.08     13.54 o 
  -8   7   4       16.64       21.85      3.91 o 
  -7   7   4       92.05      102.71      7.38 o 
  -6   7   4       67.31       69.22      7.14 o 
  -5   7   4       39.43       48.79      4.37 o 
  -4   7   4       98.48      108.25      5.06 o 
  -3   7   4      261.88      242.07      8.91 o 
  -2   7   4      224.06      217.78      8.98 o 
  -1   7   4      194.19      191.22      8.08 o 
   0   7   4      177.78      170.59     15.18 o 
   1   7   4       77.74       70.76      7.29 o 
   2   7   4       39.12       40.08      6.04 o 
   3   7   4       82.87       81.11      8.46 o 
   4   7   4      189.29      204.10     27.10 o 
   5   7   4       73.50      101.63     12.45 o 
  -7   8   4      244.47      252.61     12.68 o 
  -6   8   4       32.29       27.93      5.43 o 
  -5   8   4        2.78        0.68      3.32 o 
  -4   8   4        4.25        3.48      2.70 o 
  -3   8   4       57.94       55.78      5.10 o 
  -2   8   4      212.16      199.48     11.25 o 
  -1   8   4       54.32       60.47      8.51 o 
   0   8   4       82.59       85.62      8.15 o 
   1   8   4       17.41       18.27      4.71 o 
   2   8   4       73.57       85.26     10.35 o 
   3   8   4        3.79        6.05      3.95 o 
   4   8   4      136.82      139.77     14.21 o 
  -5   9   4        1.70        5.56      4.63 o 
  -4   9   4      227.51      242.17     18.41 o 
  -3   9   4      146.65      141.14     10.99 o 
  -2   9   4       50.41       46.09     12.16 o 
  -1   9   4        3.47        3.64      4.59 o 
   0   9   4       58.10       55.36      7.72 o 
   1   9   4       50.56       44.74      7.03 o 
   2   9   4        4.17        7.06      5.42 o 
 -12   1   5      169.96      156.19     14.03 o 
 -11   1   5        5.62        6.85      4.49 o 
 -10   1   5       78.35       72.01      8.75 o 
  -9   1   5      124.06      121.62      7.04 o 
  -8   1   5      496.35      485.96     11.92 o 
  -7   1   5       95.86       88.23      4.18 o 
  -6   1   5      276.19      293.05      7.57 o 
  -5   1   5      809.09      838.32     10.76 o 
  -4   1   5      561.94      525.73      8.34 o 
  -3   1   5      138.22      119.76      3.48 o 
  -2   1   5      971.81      960.83     15.62 o 
  -1   1   5       29.09       22.92      4.91 o 
   0   1   5      159.93      141.46      3.47 o 
   1   1   5     2709.57     2744.76     34.07 o 
   2   1   5      191.14      195.73      5.98 o 
   3   1   5       12.74       14.16      2.85 o 
   4   1   5       39.33       39.19      3.85 o 
   5   1   5      205.14      201.82      8.77 o 
   6   1   5      165.26      191.81     23.44 o 
   7   1   5        3.45        8.17      4.34 o 
   8   1   5      129.85      129.42     17.19 o 
 -12   2   5       33.45       41.98      8.39 o 
 -11   2   5       43.92       50.06      8.29 o 
 -10   2   5        5.15        6.40      3.21 o 
  -9   2   5      164.21      151.85      7.85 o 
  -8   2   5      241.05      266.05      8.99 o 
  -7   2   5       27.80       30.47      3.78 o 
  -6   2   5      254.38      296.52      6.53 o 
  -5   2   5      241.64      258.09      5.67 o 
  -4   2   5      213.86      240.45      5.06 o 
  -3   2   5      965.61     1058.37     12.87 o 
  -2   2   5      273.14      269.15      8.33 o 
  -1   2   5      642.26      699.25     13.61 o 
   0   2   5     1023.14     1050.00     14.01 o 
   1   2   5      962.56     1074.84     13.55 o 
   2   2   5     1492.43     1483.04     19.76 o 
   3   2   5      384.87      343.09     10.90 o 
   4   2   5      334.28      315.55     10.32 o 
   5   2   5        0.05        3.43      2.81 o 
   6   2   5       17.52       21.96      5.13 o 
   7   2   5        0.50        6.30      3.26 o 
   8   2   5       94.33       98.46     13.19 o 
 -11   3   5        4.89        7.48      3.60 o 
 -10   3   5        0.22        3.56      2.88 o 
  -9   3   5       16.24       17.97      3.86 o 
  -8   3   5        3.90        3.83      2.70 o 
  -7   3   5      169.15      161.71      7.12 o 
  -6   3   5      105.14      113.03      5.72 o 
  -5   3   5       14.26       15.95      2.33 o 
  -4   3   5      238.00      229.67      5.19 o 
  -3   3   5      611.07      586.68     10.33 o 
  -2   3   5      125.01      114.08      3.11 o 
  -1   3   5       49.36       64.16      3.18 o 
   0   3   5       48.37       43.94      2.71 o 
   1   3   5        8.22        8.92      1.83 o 
   2   3   5       16.03       13.02      2.31 o 
   3   3   5        8.81       11.50      2.99 o 
   4   3   5      121.85      123.89     10.72 o 
   5   3   5       81.57       94.74      7.09 o 
   6   3   5       52.47       56.39      6.39 o 
   7   3   5        5.59        9.13      5.51 o 
   8   3   5       12.63       -5.92      6.61 o 
 -11   4   5      123.45      121.81      8.39 o 
 -10   4   5        2.10       -1.44      3.11 o 
  -9   4   5      179.69      162.32      8.70 o 
  -8   4   5       44.83       50.11      5.26 o 
  -7   4   5        8.77        7.33      2.86 o 
  -6   4   5       11.19       10.80      2.77 o 
  -5   4   5        1.31        1.63      1.81 o 
  -4   4   5       15.17       12.30      2.16 o 
  -3   4   5       44.70       40.22      5.41 o 
  -2   4   5       32.53       29.55      2.41 o 
  -1   4   5      118.35      114.92      7.47 o 
   0   4   5      125.19      125.06      4.67 o 
   1   4   5      103.21      105.50      4.56 o 
   2   4   5      310.04      303.12      8.90 o 
   3   4   5        1.07        3.71      2.69 o 
   4   4   5       68.96       71.88      6.41 o 
   5   4   5      111.27      115.91     17.30 o 
   6   4   5      138.00      117.56     11.45 o 
   7   4   5       29.43       32.42      7.93 o 
 -10   5   5      174.07      186.51     10.33 o 
  -9   5   5       22.56       18.18      4.22 o 
  -8   5   5      270.87      265.40     11.55 o 
  -7   5   5     1276.50     1252.12     21.88 o 
  -6   5   5        1.44        0.67      2.41 o 
  -5   5   5      260.73      249.15      7.92 o 
  -4   5   5     1617.85     1581.29     19.46 o 
  -3   5   5     1094.82     1085.72     13.27 o 
  -2   5   5      477.67      441.14     10.43 o 
  -1   5   5        0.61       -0.11      1.32 o 
   0   5   5     2459.52     2421.54     27.86 o 
   1   5   5     1728.34     1617.64     29.54 o 
   2   5   5        8.53        6.59      3.19 o 
   3   5   5      176.17      178.53     12.43 o 
   4   5   5        2.51        1.43      4.35 o 
   5   5   5      156.78      164.94     13.21 o 
   6   5   5        1.96        2.94      4.92 o 
   7   5   5       62.18       75.81     11.09 o 
 -10   6   5       43.51       53.53      6.23 o 
  -9   6   5      103.10      118.32      7.73 o 
  -8   6   5        1.85        1.92      2.91 o 
  -7   6   5       43.88       47.13      5.17 o 
  -6   6   5      186.02      189.16      8.05 o 
  -5   6   5       17.50       14.94      3.80 o 
  -4   6   5       22.05       17.82      2.88 o 
  -3   6   5       41.34       38.64      2.70 o 
  -2   6   5        3.73        3.68      1.90 o 
  -1   6   5      422.88      366.01     41.06 o 
   0   6   5      214.15      208.58     10.87 o 
   1   6   5       13.45       11.35      3.67 o 
   2   6   5       30.58       28.14      5.21 o 
   3   6   5        2.89       -0.70      3.19 o 
   4   6   5       52.65       58.60     19.78 o 
   5   6   5        8.87        9.07      5.78 o 
   6   6   5      111.04      149.12     14.59 o 
  -9   7   5       69.23       82.85      6.91 o 
  -8   7   5        3.33        3.55      3.02 o 
  -7   7   5       66.00       63.60      7.29 o 
  -6   7   5        8.40        4.87      4.20 o 
  -5   7   5        9.04        6.90      2.82 o 
  -4   7   5       23.10       23.22      3.18 o 
  -3   7   5        4.09        2.02      3.74 o 
  -2   7   5        1.84        7.39      4.84 o 
  -1   7   5       31.23       36.21      5.18 o 
   0   7   5        9.02        8.47      3.41 o 
   1   7   5       51.66       53.12      6.75 o 
   2   7   5      156.33      165.25     10.90 o 
   3   7   5       39.30       36.84      6.87 o 
   4   7   5       10.08       10.97      5.66 o 
   5   7   5       91.06      103.95     12.86 o 
  -7   8   5       34.24       29.62      4.93 o 
  -6   8   5      124.09      134.31     11.19 o 
  -5   8   5       96.34      117.12     11.91 o 
  -4   8   5      105.84      109.17     12.02 o 
  -3   8   5      334.74      332.60     17.69 o 
  -2   8   5       56.17       52.94      8.53 o 
  -1   8   5      270.57      292.17     12.84 o 
   0   8   5      181.76      182.14     12.71 o 
   1   8   5      118.65      123.59      9.98 o 
   2   8   5      205.68      194.27     17.18 o 
   3   8   5       64.14       73.47     10.20 o 
  -5   9   5      351.47      391.62     17.60 o 
  -4   9   5        9.43       13.84      6.69 o 
  -3   9   5        3.91       12.97      6.23 o 
  -2   9   5      533.43      583.43     36.15 o 
  -1   9   5      207.72      191.82     15.62 o 
   0   9   5       82.34       89.41      9.23 o 
   1   9   5        8.17        9.62      4.34 o 
 -12   0   6      144.02      127.89     18.12 o 
 -11   0   6      249.85      247.57     20.76 o 
 -10   0   6        0.03        8.45      5.10 o 
  -9   0   6       27.73       24.15     12.49 o 
  -8   0   6      383.52      362.93     11.63 o 
  -7   0   6      818.69      816.03     20.53 o 
  -6   0   6      718.08      678.62     14.30 o 
  -5   0   6      686.64      720.72     23.70 o 
  -4   0   6     1920.19     2008.53     27.36 o 
  -3   0   6     4837.53     4893.08     68.85 o 
  -2   0   6      362.91      374.11      9.54 o 
  -1   0   6      342.63      375.65      7.12 o 
   0   0   6      160.38      169.27      6.82 o 
   1   0   6     5893.79     5983.85     84.40 o 
   2   0   6      246.37      253.03     10.30 o 
   3   0   6      416.92      442.51     14.79 o 
   4   0   6     1183.22     1186.08     31.61 o 
   5   0   6      414.88      426.28     15.92 o 
   6   0   6      183.43      215.94     16.96 o 
   7   0   6       44.42       39.49     10.12 o 
   8   0   6      316.91      350.51     24.90 o 
 -12   1   6        4.99       10.40      4.98 o 
 -11   1   6      281.82      305.21     25.39 o 
 -10   1   6      396.74      402.92     14.04 o 
  -9   1   6      516.56      481.97     12.60 o 
  -8   1   6        2.38       -1.50      2.24 o 
  -7   1   6        6.14       10.11      2.25 o 
  -6   1   6      140.86      161.71      4.88 o 
  -5   1   6       50.88       64.92      3.13 o 
  -4   1   6     1242.06     1216.87     13.44 o 
  -3   1   6      220.36      187.49      6.76 o 
  -2   1   6     2131.76     2135.76     29.32 o 
  -1   1   6       12.48       11.37      1.95 o 
   0   1   6       23.20       22.80      1.84 o 
   1   1   6      794.42      781.52     12.36 o 
   2   1   6       39.95       42.75      3.80 o 
   3   1   6        5.41        5.05      2.59 o 
   4   1   6       35.84       38.54      6.05 o 
   5   1   6       43.50       36.88      6.42 o 
   6   1   6      107.06      122.35     17.58 o 
   7   1   6      187.64      191.40     17.29 o 
 -12   2   6      305.65      286.34     28.96 o 
 -11   2   6        9.88       12.67      7.70 o 
 -10   2   6       17.74       13.31      3.81 o 
  -9   2   6      226.91      218.24      8.79 o 
  -8   2   6      213.69      192.66      7.69 o 
  -7   2   6       22.02       30.07      3.36 o 
  -6   2   6      114.45      120.63      4.49 o 
  -5   2   6     1413.10     1439.22     16.07 o 
  -4   2   6       12.02       12.11      1.72 o 
  -3   2   6       33.53       33.68      2.93 o 
  -2   2   6       84.78       94.51      5.12 o 
  -1   2   6      207.86      210.10      7.42 o 
   0   2   6      204.98      207.30      6.49 o 
   1   2   6      490.65      532.34      8.93 o 
   2   2   6        0.16       -0.86      1.64 o 
   3   2   6       10.52       11.11      2.77 o 
   4   2   6      209.88      219.96      9.92 o 
   5   2   6       12.36       13.42      3.83 o 
   6   2   6       15.27       19.70      5.74 o 
   7   2   6      155.74      128.32     16.75 o 
 -11   3   6      176.50      191.77      9.38 o 
 -10   3   6        0.07        5.86      3.38 o 
  -9   3   6       47.47       46.37      5.25 o 
  -8   3   6      116.76      116.59      6.72 o 
  -7   3   6     1035.52     1006.03     17.88 o 
  -6   3   6      373.02      362.27      8.23 o 
  -5   3   6      684.96      731.73     11.59 o 
  -4   3   6     2948.44     2913.11     29.50 o 
  -3   3   6       76.07       92.15      3.69 o 
  -2   3   6        2.97        4.86      1.65 o 
  -1   3   6       88.56       93.83      3.54 o 
   0   3   6     1422.99     1366.41     16.73 o 
   1   3   6      240.34      260.38      6.50 o 
   2   3   6      576.25      564.14     14.13 o 
   3   3   6      649.11      625.50     20.10 o 
   4   3   6      184.01      165.18     11.46 o 
   5   3   6       77.77       86.41      9.30 o 
   6   3   6       13.88       18.30      6.17 o 
   7   3   6       32.37       48.27      8.62 o 
 -11   4   6       83.40       75.05      6.98 o 
 -10   4   6        0.68        7.66      3.76 o 
  -9   4   6      101.94      108.48      7.32 o 
  -8   4   6      103.28      102.16      6.83 o 
  -7   4   6        2.55        1.06      2.29 o 
  -6   4   6       13.08        8.32      2.52 o 
  -5   4   6       63.99       62.03      3.87 o 
  -4   4   6      120.26      111.51      4.61 o 
  -3   4   6        0.05        0.25      1.83 o 
  -2   4   6      193.32      198.59      6.01 o 
  -1   4   6     1004.48      969.07     19.64 o 
   0   4   6        1.25       -1.79      1.91 o 
   1   4   6       12.63        9.63      2.70 o 
   2   4   6      531.46      539.03     15.32 o 
   3   4   6      390.16      417.59     27.44 o 
   4   4   6        0.17        4.33      6.15 o 
   5   4   6      116.80       98.12     11.64 o 
   6   4   6      519.10      524.13     24.56 o 
   7   4   6       45.37       59.44     10.13 o 
 -10   5   6        9.25       10.25      3.48 o 
  -9   5   6       67.67       64.76      6.58 o 
  -8   5   6      252.27      248.53      9.92 o 
  -7   5   6        2.71        1.74      2.48 o 
  -6   5   6      174.00      184.93      7.47 o 
  -5   5   6       39.71       35.97      3.86 o 
  -4   5   6      158.10      154.68      5.66 o 
  -3   5   6       66.79       72.93     10.44 o 
  -2   5   6      162.03      163.17     10.82 o 
  -1   5   6      374.71      350.34     14.95 o 
   0   5   6       56.02       54.46      4.77 o 
   1   5   6       64.04       58.29      6.22 o 
   2   5   6       28.57       34.38      5.77 o 
   3   5   6       55.42       52.74      8.36 o 
   4   5   6       19.74       20.12      6.46 o 
   5   5   6       17.74       31.40      9.26 o 
   6   5   6       46.35       52.74     11.17 o 
 -10   6   6        2.05        2.91      3.26 o 
  -9   6   6       55.94       56.59      6.47 o 
  -8   6   6        2.17        1.10      3.25 o 
  -7   6   6       93.22       99.53     12.28 o 
  -6   6   6       33.95       27.06      4.78 o 
  -5   6   6      114.37      111.00      6.87 o 
  -4   6   6      440.77      424.43     11.82 o 
  -3   6   6       52.15       58.19      4.52 o 
  -2   6   6        0.02        3.54      2.75 o 
  -1   6   6      121.24      118.46      8.02 o 
   0   6   6       92.82       90.15      7.63 o 
   1   6   6      319.81      308.03     14.96 o 
   2   6   6       35.46       33.81      7.23 o 
   3   6   6        1.87       -3.19      4.01 o 
   4   6   6        0.18        6.91      7.87 o 
   5   6   6       21.91       15.92     11.27 o 
  -9   7   6       29.57       24.21      5.38 o 
  -8   7   6       17.13       17.49      4.82 o 
  -7   7   6       38.30       40.88      6.35 o 
  -6   7   6       41.55       47.51      5.56 o 
  -5   7   6      208.79      206.86      9.25 o 
  -4   7   6      374.43      371.76     11.13 o 
  -3   7   6      149.48      144.42      6.03 o 
  -2   7   6       10.36       20.81      4.44 o 
  -1   7   6        5.07       10.09      3.71 o 
   0   7   6       89.36       78.87      8.29 o 
   1   7   6       47.38       57.18      7.19 o 
   2   7   6        9.17        6.22      3.71 o 
   3   7   6       35.96       54.12      9.16 o 
   4   7   6       64.90       67.66     10.55 o 
  -7   8   6       71.73       67.91      6.43 o 
  -6   8   6        7.51        7.44      3.71 o 
  -5   8   6      140.64      126.15     10.45 o 
  -4   8   6       47.84       53.23      9.21 o 
  -3   8   6       10.04        9.38      5.30 o 
  -2   8   6        0.09        2.42      4.32 o 
  -1   8   6      108.14      104.31      9.05 o 
   0   8   6      396.01      379.57     15.36 o 
   1   8   6       43.36       40.71      6.76 o 
   2   8   6       48.29       53.12      7.77 o 
   3   8   6        7.58       17.02     11.09 o 
  -5   9   6        3.49        7.93      4.96 o 
  -4   9   6      126.85      150.31     12.03 o 
  -3   9   6       49.39       41.35      9.67 o 
  -2   9   6       27.78       26.99      7.22 o 
  -1   9   6        4.85        8.78      5.89 o 
   0   9   6       48.84       42.29      7.96 o 
 -12   1   7       16.95       26.97      6.63 o 
 -11   1   7      194.21      201.64     13.66 o 
 -10   1   7        5.64        3.74      3.01 o 
  -9   1   7       44.83       57.97      5.27 o 
  -8   1   7     1134.59     1131.15     17.11 o 
  -7   1   7     1568.64     1592.95     20.35 o 
  -6   1   7        0.01        0.45      1.50 o 
  -5   1   7      420.99      420.62      7.45 o 
  -4   1   7      312.56      317.05      6.52 o 
  -3   1   7      948.20      971.80     15.36 o 
  -2   1   7        0.64       -2.45      2.83 o 
  -1   1   7      540.06      547.52     10.04 o 
   0   1   7        6.15        7.70      1.91 o 
   1   1   7        1.37       -0.52      2.14 o 
   2   1   7        1.50        2.05      1.87 o 
   3   1   7       44.58       44.76      4.52 o 
   4   1   7      209.49      200.71     11.58 o 
   5   1   7        0.02        1.82      4.15 o 
   6   1   7       16.72       26.53      8.80 o 
   7   1   7       60.37       55.97     11.78 o 
 -12   2   7        7.28       14.50     11.34 o 
 -11   2   7       32.49       34.04      5.24 o 
 -10   2   7        3.34        9.11      3.30 o 
  -9   2   7       48.32       36.78      4.65 o 
  -8   2   7       32.65       40.10      4.40 o 
  -7   2   7      674.50      646.65     11.73 o 
  -6   2   7      761.03      744.70     13.01 o 
  -5   2   7       77.63       93.16      3.81 o 
  -4   2   7      565.07      571.38      9.31 o 
  -3   2   7       24.89       16.94      3.17 o 
  -2   2   7      755.35      751.54     15.58 o 
  -1   2   7     1177.54     1204.15     17.87 o 
   0   2   7     1622.32     1682.01     23.35 o 
   1   2   7      345.01      310.36     20.29 o 
   2   2   7      301.88      280.70     10.18 o 
   3   2   7        4.31        1.88      3.77 o 
   4   2   7       91.79       90.70      8.94 o 
   5   2   7      284.77      283.31     16.04 o 
   6   2   7        3.11       13.00      5.62 o 
 -12   3   7       31.38       45.01      9.81 o 
 -11   3   7        0.88        2.26      3.22 o 
 -10   3   7        3.91        1.58      3.04 o 
  -9   3   7       10.92        3.02      2.87 o 
  -8   3   7       42.11       43.80      4.72 o 
  -7   3   7      117.52      116.07      6.06 o 
  -6   3   7      301.43      311.11      7.75 o 
  -5   3   7      266.66      274.94      6.95 o 
  -4   3   7        1.27        3.61      2.01 o 
  -3   3   7       46.87       41.00      4.67 o 
  -2   3   7       22.39       28.10      3.92 o 
  -1   3   7        9.56       10.71      2.59 o 
   0   3   7       47.02       49.32      4.89 o 
   1   3   7       34.11       37.32      4.65 o 
   2   3   7       24.32       20.68      5.38 o 
   3   3   7       42.35       31.26      7.58 o 
   4   3   7        0.00        5.62      4.58 o 
   5   3   7       12.67       11.74      5.61 o 
   6   3   7       11.34       14.74      5.97 o 
 -11   4   7       53.17       63.63      7.24 o 
 -10   4   7       38.48       37.76      5.52 o 
  -9   4   7      328.72      314.96     11.05 o 
  -8   4   7      284.66      293.96     10.04 o 
  -7   4   7      239.97      232.54      8.49 o 
  -6   4   7      525.70      520.41     11.81 o 
  -5   4   7       75.67       72.64      4.14 o 
  -4   4   7        7.94        8.07      2.59 o 
  -3   4   7      320.38      319.80     10.99 o 
  -2   4   7        3.87        4.04      2.60 o 
  -1   4   7       30.52       26.04      3.78 o 
   0   4   7      155.27      151.57      6.87 o 
   1   4   7        0.01        2.18      2.31 o 
   2   4   7       77.42       67.33      8.34 o 
   3   4   7        8.41        6.70      4.89 o 
   4   4   7       26.91       31.46      7.14 o 
   5   4   7      169.16      152.65     12.90 o 
   6   4   7       11.67        5.91      5.74 o 
 -10   5   7       20.58       24.53      6.00 o 
  -9   5   7      565.12      586.79     15.74 o 
  -8   5   7      293.08      268.54     12.40 o 
  -7   5   7        2.18        7.41      3.12 o 
  -6   5   7        6.23        4.80      3.18 o 
  -5   5   7       50.26       50.29      4.51 o 
  -4   5   7       11.40        5.85      2.52 o 
  -3   5   7     1201.36     1141.20     23.60 o 
  -2   5   7     1030.61     1000.53     32.60 o 
  -1   5   7      255.20      266.06     10.77 o 
   0   5   7        5.16        5.55      2.66 o 
   1   5   7       91.85       93.25      7.79 o 
   2   5   7      113.77      107.77      8.40 o 
   3   5   7        3.88        4.24      8.73 o 
   4   5   7      142.51      136.67     21.98 o 
   5   5   7       71.05       77.14     20.09 o 
 -10   6   7       84.88      103.45     10.66 o 
  -9   6   7       23.99       12.48      4.76 o 
  -8   6   7      229.82      227.01     16.19 o 
  -7   6   7       11.27       15.42      4.19 o 
  -6   6   7      120.54      126.78      8.02 o 
  -5   6   7       69.77       64.87      5.66 o 
  -4   6   7      349.14      340.03     11.60 o 
  -3   6   7      322.61      315.11     12.38 o 
  -2   6   7       60.39       59.06      6.29 o 
  -1   6   7       24.31       23.72      3.96 o 
   0   6   7        0.02        1.56      3.97 o 
   1   6   7       69.09       78.53      9.77 o 
   2   6   7       33.35       36.46      5.86 o 
   3   6   7      139.03      145.00     12.86 o 
   4   6   7       57.62       56.60     18.05 o 
  -9   7   7       37.19       39.66      9.53 o 
  -8   7   7      141.12      147.88     10.05 o 
  -7   7   7      139.67      127.35      9.01 o 
  -6   7   7       12.39       12.01      3.69 o 
  -5   7   7       37.04       39.62      5.07 o 
  -4   7   7        6.52        6.10      3.71 o 
  -3   7   7        0.78        2.68      2.34 o 
  -2   7   7      146.52      145.12      9.61 o 
  -1   7   7       12.13       15.62      4.52 o 
   0   7   7        4.51        6.45      3.61 o 
   1   7   7        7.99        3.77      3.65 o 
   2   7   7        0.00       -2.19      3.36 o 
   3   7   7        1.46       10.97      6.36 o 
  -7   8   7      168.01      172.95     10.00 o 
  -6   8   7       87.88       87.09      7.14 o 
  -5   8   7        5.10        1.50      2.75 o 
  -4   8   7      234.28      258.42     12.37 o 
  -3   8   7       57.64       50.26      4.56 o 
  -2   8   7      198.64      199.68     14.66 o 
  -1   8   7      304.36      309.52     14.28 o 
   0   8   7      265.72      240.07     13.44 o 
   1   8   7       59.84       65.88      8.53 o 
   2   8   7       10.72       11.27      4.95 o 
  -4   9   7      113.07      150.76     23.70 o 
  -3   9   7        2.38       -1.00      6.56 o 
  -2   9   7       51.89       74.94     17.32 o 
  -1   9   7        0.00        0.79      4.18 o 
 -12   0   8       15.16       11.95      7.41 o 
 -11   0   8        3.33       13.41      6.97 o 
 -10   0   8       35.13       42.79      9.16 o 
  -9   0   8        0.43        1.41      3.96 o 
  -8   0   8     1057.36     1043.12     21.33 o 
  -7   0   8      278.84      298.58     15.10 o 
  -6   0   8        0.82        3.73      3.47 o 
  -5   0   8     3876.86     3953.51     49.89 o 
  -4   0   8      670.33      664.99     16.13 o 
  -3   0   8     2948.93     2907.09     53.96 o 
  -2   0   8      137.79      147.78      4.59 o 
  -1   0   8       21.82       22.39      3.41 o 
   0   0   8      970.52      960.54     52.70 o 
   1   0   8        7.86        9.73      4.60 o 
   2   0   8     5904.54     5924.46     88.27 o 
   3   0   8      270.09      293.57     20.30 o 
   4   0   8        3.37        2.70      3.50 o 
 -12   1   8       11.68       10.70      4.86 o 
 -11   1   8      169.89      171.43     12.65 o 
 -10   1   8       25.67       12.76      3.59 o 
  -9   1   8        1.90        0.18      2.14 o 
  -8   1   8      350.24      331.00      8.64 o 
  -7   1   8        0.02        0.02      1.70 o 
  -6   1   8       64.77       63.86      5.63 o 
  -5   1   8       53.92       53.32      3.09 o 
  -4   1   8     1526.35     1548.91     21.55 o 
  -3   1   8      286.64      266.21      8.64 o 
  -2   1   8      248.37      250.04      6.73 o 
  -1   1   8      391.72      396.18      9.28 o 
   0   1   8        0.01        2.46      3.05 o 
   1   1   8      286.34      276.09      9.90 o 
   2   1   8      405.20      406.06     12.24 o 
   3   1   8        4.57        4.10      4.10 o 
   4   1   8        8.60       13.83      5.48 o 
   5   1   8       38.24       56.03     11.89 o 
 -12   2   8       19.62       26.29      6.42 o 
 -11   2   8       22.54       27.20      5.03 o 
 -10   2   8       55.48       51.31      9.40 o 
  -9   2   8       76.21       76.96      7.46 o 
  -8   2   8      172.14      164.33      6.79 o 
  -7   2   8        4.65        3.40      2.81 o 
  -6   2   8        8.26        9.23      2.24 o 
  -5   2   8        0.91        1.31      1.40 o 
  -4   2   8      200.36      189.32      9.33 o 
  -3   2   8      433.07      393.72     11.49 o 
  -2   2   8        3.00        6.22      2.81 o 
  -1   2   8      160.95      166.82      8.37 o 
   0   2   8      255.12      235.55      7.62 o 
   1   2   8       26.02       26.90      8.45 o 
   2   2   8       85.41       87.87     14.94 o 
   3   2   8      181.74      179.35     11.46 o 
   4   2   8        6.52       13.50      5.62 o 
   5   2   8        0.23        1.50      4.74 o 
   6   2   8        1.50       12.69      7.93 o 
 -12   3   8        0.10        2.67      4.07 o 
 -11   3   8      228.80      242.42     15.61 o 
 -10   3   8        4.06        3.02      3.19 o 
  -9   3   8       74.87       68.01      8.11 o 
  -8   3   8      108.78      114.65      6.62 o 
  -7   3   8       54.20       41.95      3.79 o 
  -6   3   8     1224.79     1186.34     19.72 o 
  -5   3   8       92.39       96.73      5.65 o 
  -4   3   8      351.01      366.02     11.74 o 
  -3   3   8       32.57       32.75      4.51 o 
  -2   3   8     1863.04     1937.44     31.42 o 
  -1   3   8       10.60        6.75      2.60 o 
   0   3   8       40.97       44.45      5.13 o 
   1   3   8     1932.60     1845.91     30.98 o 
   2   3   8        9.92        4.27      7.77 o 
   3   3   8      604.51      530.38     23.04 o 
   4   3   8       10.09        9.42      5.00 o 
   5   3   8      141.03      150.60     21.97 o 
   6   3   8       15.77       14.96      6.87 o 
 -11   4   8       42.64       35.57      5.47 o 
 -10   4   8      228.53      223.43     16.73 o 
  -9   4   8       47.92       32.71      5.80 o 
  -8   4   8        0.89        0.10      2.52 o 
  -7   4   8      657.14      619.77     16.88 o 
  -6   4   8      284.34      287.75     11.60 o 
  -5   4   8      203.70      185.01      7.35 o 
  -4   4   8       38.00       33.58      4.99 o 
  -3   4   8     2049.97     2001.33     33.29 o 
  -2   4   8       49.15       50.70      6.80 o 
  -1   4   8        4.01        2.18      2.33 o 
   0   4   8      951.53      949.78     17.99 o 
   1   4   8      658.26      641.41     20.88 o 
   2   4   8        0.76       -1.25      4.90 o 
   3   4   8        0.01        0.32      4.50 o 
   4   4   8      186.87      179.44     21.85 o 
   5   4   8        0.00        3.81      5.25 o 
 -10   5   8      114.67      118.62     10.62 o 
  -9   5   8       28.09       30.31      5.83 o 
  -8   5   8       72.64       74.49      7.46 o 
  -7   5   8       66.16       52.28      9.51 o 
  -6   5   8        0.03        0.28      2.92 o 
  -5   5   8      127.27      123.77      6.57 o 
  -4   5   8      156.92      139.16      8.60 o 
  -3   5   8        2.95        1.99      2.81 o 
  -2   5   8      261.54      258.17     10.92 o 
  -1   5   8      202.75      212.83     10.06 o 
   0   5   8        1.06        1.68      3.24 o 
   1   5   8        0.37       -2.38      2.89 o 
   2   5   8       39.70       44.10      8.00 o 
   3   5   8        1.33       -3.11      8.56 o 
   4   5   8       60.35       61.34      9.90 o 
   5   5   8       25.11       32.62      8.46 o 
 -10   6   8      323.21      370.74     17.72 o 
  -9   6   8       41.67       37.54      6.49 o 
  -8   6   8       24.24       20.96      4.75 o 
  -7   6   8        7.01        6.99      3.93 o 
  -6   6   8        5.66        8.36      3.40 o 
  -5   6   8        0.43        3.54      3.14 o 
  -4   6   8       31.15       30.69      6.26 o 
  -3   6   8     2030.72     1930.82     37.60 o 
  -2   6   8        7.52        4.05      3.51 o 
  -1   6   8      295.71      274.98     10.34 o 
   0   6   8        2.62        4.45      3.61 o 
   1   6   8       94.34       82.21      9.56 o 
   2   6   8      456.36      468.32     20.95 o 
   3   6   8        5.31        5.57      5.45 o 
   4   6   8       57.89       57.25     10.17 o 
  -8   7   8      100.93      108.36     12.61 o 
  -7   7   8       31.52       38.85      5.80 o 
  -6   7   8        1.32        2.79      3.25 o 
  -5   7   8       13.66       13.93      3.48 o 
  -4   7   8       75.95       87.65     15.69 o 
  -3   7   8        1.70        0.91      3.30 o 
  -2   7   8       23.29       19.72      4.23 o 
  -1   7   8        1.56        3.28      3.75 o 
   0   7   8       29.91       29.64      5.82 o 
   1   7   8        9.18       10.56      4.57 o 
   2   7   8       21.50       18.61      5.65 o 
  -7   8   8        0.27       -0.15      2.76 o 
  -6   8   8        0.00       -0.11      3.21 o 
  -5   8   8       21.68       22.78      5.71 o 
  -4   8   8      122.49      117.78      7.25 o 
  -3   8   8      176.50      199.37      8.81 o 
  -2   8   8      230.17      223.58     12.96 o 
  -1   8   8      243.95      251.89     19.55 o 
   0   8   8        0.55        0.28      8.12 o 
   1   8   8       28.71       20.29      5.89 o 
 -12   1   9       77.35       63.33      9.15 o 
 -11   1   9       64.25       78.49     15.16 o 
 -10   1   9       92.30      102.42      7.05 o 
  -9   1   9       10.87        4.59      4.59 o 
  -8   1   9       13.64       11.24      2.72 o 
  -7   1   9       24.85       25.10      2.83 o 
  -6   1   9      148.08      149.84      5.09 o 
  -5   1   9       27.63       25.44      3.14 o 
  -4   1   9       43.32       57.14      6.42 o 
  -3   1   9        1.14       -1.24      2.41 o 
  -2   1   9      125.06      134.38      5.75 o 
  -1   1   9        3.99        1.88      2.05 o 
   0   1   9       87.52       88.22      6.97 o 
   1   1   9      931.70      929.40     36.33 o 
   2   1   9       37.63       43.84      7.43 o 
   3   1   9      120.36      104.84      9.95 o 
   4   1   9        8.96        5.37      8.51 o 
 -12   2   9        2.96       11.14      5.30 o 
 -11   2   9      161.77      166.40      9.95 o 
 -10   2   9      250.39      274.91     10.42 o 
  -9   2   9       87.04       72.48      6.39 o 
  -8   2   9        8.37        7.68      2.56 o 
  -7   2   9      304.99      282.40      9.31 o 
  -6   2   9      207.14      192.75      9.77 o 
  -5   2   9       89.25       97.14      5.59 o 
  -4   2   9      345.35      341.46      9.69 o 
  -3   2   9      269.38      262.10     11.99 o 
  -2   2   9     1027.25     1050.77     20.68 o 
  -1   2   9      252.61      253.30      7.94 o 
   0   2   9      407.88      382.07     12.06 o 
   1   2   9      249.41      251.18     10.21 o 
   2   2   9       27.32       12.98      4.32 o 
   3   2   9        1.54        4.66      4.42 o 
   4   2   9        0.02        9.85      8.00 o 
   5   2   9      422.75      447.17     29.87 o 
 -12   3   9        0.29        3.41      4.09 o 
 -11   3   9       58.16       47.06      6.20 o 
 -10   3   9       78.19       75.39      6.49 o 
  -9   3   9       30.91       39.90      7.31 o 
  -8   3   9        1.62        1.07      3.12 o 
  -7   3   9        0.26       -1.01      2.42 o 
  -6   3   9        2.39        2.92      2.50 o 
  -5   3   9        9.42        9.07      2.93 o 
  -4   3   9       19.80       11.84      3.78 o 
  -3   3   9        8.87        9.80      3.31 o 
  -2   3   9        0.30       -2.96      1.87 o 
  -1   3   9       13.33        7.82      2.89 o 
   0   3   9        0.65        1.77      2.40 o 
   1   3   9       72.08       54.04      5.97 o 
   2   3   9        1.24        0.96      4.18 o 
   3   3   9       54.59       53.84      8.48 o 
   4   3   9       28.01       19.84      6.76 o 
   5   3   9       31.46       50.93     13.38 o 
 -11   4   9       12.35        7.33      4.88 o 
 -10   4   9       23.10       29.27      7.87 o 
  -9   4   9      160.98      155.05     10.26 o 
  -8   4   9       38.44       42.22      6.10 o 
  -7   4   9      200.99      203.81     12.39 o 
  -6   4   9       43.27       40.30      4.58 o 
  -5   4   9       11.83        9.05      3.02 o 
  -4   4   9       32.80       40.11      5.28 o 
  -3   4   9       29.89       27.65      6.27 o 
  -2   4   9      135.34      137.90      7.18 o 
  -1   4   9       41.71       39.06      4.57 o 
   0   4   9      105.93      111.95      6.74 o 
   1   4   9      108.66      112.22      8.32 o 
   2   4   9       79.29       64.17      9.03 o 
   3   4   9       87.89      104.44     12.95 o 
   4   4   9       92.49      105.84     11.64 o 
 -10   5   9       29.75       32.01      9.08 o 
  -9   5   9       66.28       64.16     11.43 o 
  -8   5   9       18.90       20.49      5.01 o 
  -7   5   9       78.02       74.05      6.94 o 
  -6   5   9        0.01       -4.59      2.29 o 
  -5   5   9       30.77       35.89      4.39 o 
  -4   5   9        0.67        0.95      4.61 o 
  -3   5   9       38.11       34.34      5.55 o 
  -2   5   9       41.14       39.26      5.09 o 
  -1   5   9      241.16      245.31     11.21 o 
   0   5   9       79.07       69.28      7.32 o 
   1   5   9      104.45      109.23      8.77 o 
   2   5   9      191.13      210.02     20.40 o 
   3   5   9      132.02      139.40     13.11 o 
   4   5   9      181.52      181.28     14.97 o 
  -9   6   9      116.19      124.82     10.02 o 
  -8   6   9      185.79      193.96     10.99 o 
  -7   6   9       62.13       52.64      6.25 o 
  -6   6   9       71.90       65.22      6.48 o 
  -5   6   9       35.82       44.43      5.34 o 
  -4   6   9      116.87       95.82      8.34 o 
  -3   6   9      143.28      140.10      9.64 o 
  -2   6   9        2.26        2.52      2.90 o 
  -1   6   9        5.39        2.18      3.88 o 
   0   6   9       51.97       56.53      7.32 o 
   1   6   9       55.32       47.78      6.97 o 
   2   6   9       21.08       20.43      7.01 o 
   3   6   9      110.74      125.34     15.90 o 
  -8   7   9        1.35       -0.10      2.84 o 
  -7   7   9        4.96        5.19      3.56 o 
  -6   7   9       89.10       92.59      7.56 o 
  -5   7   9        0.90       -1.40      2.99 o 
  -4   7   9        0.78        2.71      2.77 o 
  -3   7   9       18.94       20.33      5.29 o 
  -2   7   9        0.05       -0.26      3.48 o 
  -1   7   9       34.52       32.96      9.05 o 
   0   7   9       47.89       45.24      7.08 o 
   1   7   9        4.69        2.86      5.54 o 
  -6   8   9       37.16       41.34      5.57 o 
  -5   8   9        8.28       12.21      3.97 o 
  -4   8   9       55.49       64.96      6.22 o 
  -3   8   9       12.62       16.69      8.15 o 
  -2   8   9      114.80      133.29     14.79 o 
  -1   8   9       98.02       95.92      9.90 o 
 -12   0  10        0.46        3.08      5.58 o 
 -11   0  10      156.10      139.15     16.25 o 
 -10   0  10      252.14      252.91     13.79 o 
  -9   0  10       56.12       45.17      7.01 o 
  -8   0  10       92.23       96.62      7.28 o 
  -7   0  10     6499.46     6632.72     81.14 o 
  -6   0  10       35.77       41.59      6.65 o 
  -5   0  10      395.93      373.39     15.07 o 
  -4   0  10       66.71       55.50     11.14 o 
  -3   0  10      203.28      198.07     17.78 o 
  -2   0  10      406.34      414.93     24.54 o 
  -1   0  10       23.25       21.79      9.74 o 
   0   0  10     1083.08     1094.18     42.35 o 
   1   0  10      180.57      169.68     17.29 o 
   2   0  10        1.21        0.54      8.02 o 
   3   0  10      152.87      193.76     19.53 o 
 -12   1  10        0.48        4.57      5.28 o 
 -11   1  10      302.10      302.07     21.46 o 
 -10   1  10       13.61       10.36      3.58 o 
  -9   1  10       70.83       70.11      5.21 o 
  -8   1  10       16.01       13.87      3.48 o 
  -7   1  10      323.42      329.04     10.75 o 
  -6   1  10      147.89      158.96      6.42 o 
  -5   1  10       16.09       19.56      5.13 o 
  -4   1  10      491.18      478.71     18.11 o 
  -3   1  10        0.42       -0.08      4.92 o 
  -2   1  10      145.26      148.13     11.02 o 
  -1   1  10      255.61      237.16     13.88 o 
   0   1  10        0.09        7.66      8.38 o 
   1   1  10       42.86       65.26     10.67 o 
   2   1  10       59.09       70.70      9.24 o 
   3   1  10       87.53       67.59     13.85 o 
   4   1  10        3.46        8.72     10.02 o 
 -12   2  10      212.11      217.56     17.66 o 
 -11   2  10       45.77       37.69      8.37 o 
 -10   2  10        3.86        4.75      4.07 o 
  -9   2  10      105.94      122.20      8.80 o 
  -8   2  10      420.33      441.11     12.46 o 
  -7   2  10      146.55      154.02      7.60 o 
  -6   2  10       72.45       80.26      5.60 o 
  -5   2  10      180.28      158.22      8.16 o 
  -4   2  10       79.96       92.10      8.01 o 
  -3   2  10        3.60        4.15      3.06 o 
  -2   2  10       55.90       49.27      4.32 o 
  -1   2  10      119.78      142.03      6.44 o 
   0   2  10       17.17       12.54      6.14 o 
   1   2  10       15.50       16.95      6.00 o 
   2   2  10        0.55       14.21      9.13 o 
   3   2  10        3.57       22.11     10.52 o 
   4   2  10       84.10       55.13     14.53 o 
 -11   3  10        8.35       17.77      5.95 o 
 -10   3  10        6.48        9.10      5.06 o 
  -9   3  10        1.63        4.01      3.68 o 
  -8   3  10      931.30      907.99     22.00 o 
  -7   3  10       24.42       13.10      5.49 o 
  -6   3  10     1811.95     1750.24     26.88 o 
  -5   3  10        5.92        6.14      3.57 o 
  -4   3  10       28.31       39.61      8.84 o 
  -3   3  10       99.03      109.20      7.57 o 
  -2   3  10      130.97      129.56      6.73 o 
  -1   3  10       15.14       14.61      4.18 o 
   0   3  10       16.97       16.82      3.63 o 
   1   3  10      479.29      460.83     15.00 o 
   2   3  10       14.62       23.23     10.64 o 
   3   3  10      129.67      143.89     19.12 o 
   4   3  10       82.92       71.28     15.41 o 
 -11   4  10       22.82       19.63      5.64 o 
 -10   4  10       13.10       16.60      5.93 o 
  -9   4  10       76.41       56.47      9.15 o 
  -8   4  10        4.89        2.63      3.36 o 
  -7   4  10        2.52        4.12      3.28 o 
  -6   4  10      385.98      390.36     11.64 o 
  -5   4  10      885.50      839.99     20.70 o 
  -4   4  10       15.59       12.42      4.16 o 
  -3   4  10        5.06        3.70      3.51 o 
  -2   4  10      343.69      340.45     14.09 o 
  -1   4  10       19.33       14.50      4.29 o 
   0   4  10        4.66        4.99      3.18 o 
   1   4  10       80.74       83.00      9.63 o 
   2   4  10       38.66       33.54      9.62 o 
   3   4  10        4.76       -0.35      9.90 o 
   4   4  10        2.81       26.46     11.57 o 
 -10   5  10        0.57        9.72      4.74 o 
  -9   5  10       53.13       55.76      7.23 o 
  -8   5  10       35.95       31.20      5.62 o 
  -7   5  10       70.26       70.82      7.67 o 
  -6   5  10        1.11       -1.71      2.79 o 
  -5   5  10       15.25        9.79      3.81 o 
  -4   5  10      184.69      169.51     12.87 o 
  -3   5  10       42.03       38.94      5.92 o 
  -2   5  10        0.01        1.56      2.91 o 
  -1   5  10        0.00       -1.81      2.56 o 
   0   5  10      111.69      121.58      9.30 o 
   1   5  10        4.47        2.66      5.11 o 
   2   5  10        3.80       10.48      7.35 o 
   3   5  10       30.93       38.85     18.02 o 
  -9   6  10        6.98       14.19      4.88 o 
  -8   6  10        5.16        5.81      3.83 o 
  -7   6  10      512.98      545.84     17.33 o 
  -6   6  10       11.54       12.07      3.84 o 
  -5   6  10       24.85       31.19      4.59 o 
  -4   6  10        8.97        7.99      4.25 o 
  -3   6  10        0.23        1.87      3.95 o 
  -2   6  10      373.12      376.75     12.72 o 
  -1   6  10       28.53       17.15     11.01 o 
   0   6  10       56.24       45.02      7.01 o 
   1   6  10       40.10       33.31      9.81 o 
   2   6  10        0.18        5.74      5.45 o 
  -8   7  10       66.93       73.64     11.17 o 
  -7   7  10       10.33       10.91      4.21 o 
  -6   7  10       34.97       31.48      5.32 o 
  -5   7  10       85.29       86.10      7.52 o 
  -4   7  10       18.86       26.03      4.48 o 
  -3   7  10        4.43        7.79      3.94 o 
  -2   7  10       22.17       28.22      6.02 o 
  -1   7  10        4.32        7.18      4.77 o 
   0   7  10        7.64        5.41      4.53 o 
  -5   8  10        7.93       10.57      3.96 o 
  -4   8  10       62.43       68.76      6.30 o 
  -3   8  10      228.81      202.53     19.41 o 
 -12   1  11        5.41        9.52      7.90 o 
 -11   1  11       22.53       26.71      7.72 o 
 -10   1  11        4.77        5.25      4.62 o 
  -9   1  11        2.28       -1.72      2.80 o 
  -8   1  11      441.36      453.44     12.82 o 
  -7   1  11       47.89       42.71      5.80 o 
  -6   1  11        4.59       11.53      3.99 o 
  -5   1  11       59.31       69.15      6.49 o 
  -4   1  11        2.32        3.91      4.76 o 
  -3   1  11      145.19      143.70     14.11 o 
  -2   1  11      205.11      193.60     13.04 o 
  -1   1  11      638.38      632.53     23.04 o 
   0   1  11        4.66        3.46      6.06 o 
   1   1  11      119.15       98.98     10.71 o 
   2   1  11      663.24      664.75     24.96 o 
   3   1  11       70.74       72.97     15.16 o 
   4   1  11        0.05       -3.37      8.27 o 
 -12   2  11        2.08        5.60      6.51 o 
 -11   2  11      183.27      214.08     12.85 o 
 -10   2  11      153.09      170.37     10.98 o 
  -9   2  11       40.57       25.58      5.71 o 
  -8   2  11       77.21       77.16      6.24 o 
  -7   2  11       17.12       18.04      3.91 o 
  -6   2  11       49.01       46.67      4.93 o 
  -5   2  11       22.76       21.57      4.25 o 
  -4   2  11     1170.64     1168.13     31.05 o 
  -3   2  11      736.89      758.47     24.65 o 
  -2   2  11      100.43      117.33     11.03 o 
  -1   2  11       53.57       43.70      8.29 o 
   0   2  11       33.82       28.80      9.26 o 
   1   2  11      108.86      100.60     10.86 o 
   2   2  11        2.74        2.01      8.75 o 
   3   2  11        1.11        4.59      8.88 o 
 -11   3  11        7.93       13.43      5.38 o 
 -10   3  11        0.37        0.72      3.98 o 
  -9   3  11        0.14        2.74      3.73 o 
  -8   3  11        1.10       -1.78      2.93 o 
  -7   3  11      111.69      120.17      7.25 o 
  -6   3  11      208.06      187.01      8.56 o 
  -5   3  11       12.57        7.32      4.67 o 
  -4   3  11        6.59        4.49      3.62 o 
  -3   3  11        0.05        1.26      3.25 o 
  -2   3  11        6.30        3.01      2.85 o 
  -1   3  11        7.03       -1.15      4.52 o 
   0   3  11       42.90       37.77      8.16 o 
   1   3  11      170.50      167.68     20.60 o 
   2   3  11       23.55       24.00     10.90 o 
   3   3  11       19.88       27.08     11.82 o 
 -11   4  11       36.08       36.74      7.46 o 
 -10   4  11       52.70       55.32      7.83 o 
  -9   4  11      152.62      145.71     10.27 o 
  -8   4  11      125.43      136.64     21.09 o 
  -7   4  11       15.19       15.21      4.02 o 
  -6   4  11        1.58        2.95      2.95 o 
  -5   4  11       76.78       91.17      8.11 o 
  -4   4  11        7.58        3.67      3.96 o 
  -3   4  11      121.86      130.77      7.56 o 
  -2   4  11       26.24       20.82      4.13 o 
  -1   4  11       12.43       14.66      4.23 o 
   0   4  11       77.84       74.43      9.62 o 
   1   4  11      269.04      288.03     26.20 o 
   2   4  11       24.78       23.01     11.66 o 
   3   4  11      115.73      122.73     19.70 o 
 -10   5  11      193.29      201.85     21.88 o 
  -9   5  11       43.78       47.11      6.80 o 
  -8   5  11       18.80       13.43      6.66 o 
  -7   5  11       20.28       19.18      5.46 o 
  -6   5  11       63.08       64.14      5.98 o 
  -5   5  11      211.03      209.47     14.62 o 
  -4   5  11      100.27       81.77      8.09 o 
  -3   5  11     2043.57     2087.63     32.66 o 
  -2   5  11      912.23      875.90     19.46 o 
  -1   5  11       41.16       37.91      7.05 o 
   0   5  11        0.33        0.41      4.03 o 
   1   5  11       78.33       99.24     21.76 o 
   2   5  11        0.79        0.96      8.39 o 
  -9   6  11      172.85      175.82     17.87 o 
  -8   6  11      141.51      140.44      9.89 o 
  -7   6  11       33.11       23.76      5.10 o 
  -6   6  11       19.27       13.92      4.39 o 
  -5   6  11        8.52        5.93      5.10 o 
  -4   6  11      142.56      159.66     10.97 o 
  -3   6  11        0.40        5.93      3.70 o 
  -2   6  11      270.43      294.72     13.52 o 
  -1   6  11       36.66       28.80      6.11 o 
   0   6  11        7.67        1.62      4.55 o 
   1   6  11       29.00       23.31      7.34 o 
  -7   7  11       37.64       46.40      6.46 o 
  -6   7  11       68.37       67.97      7.53 o 
  -5   7  11        0.10        1.90      3.79 o 
  -4   7  11      232.55      243.55     14.00 o 
  -3   7  11        4.64        5.51      3.89 o 
  -2   7  11        0.29        5.66      5.07 o 
  -1   7  11        0.16        1.40      4.27 o 
 -11   0  12      147.46      160.17     19.84 o 
 -10   0  12        9.43       -0.88      7.76 o 
  -9   0  12      282.48      294.83     22.75 o 
  -8   0  12       36.05       29.34      9.72 o 
  -7   0  12       79.31       81.46     14.79 o 
  -6   0  12      527.90      512.88     33.06 o 
  -5   0  12      488.91      465.33     27.60 o 
  -4   0  12        9.07        5.03      7.56 o 
  -3   0  12        7.10        5.16      8.19 o 
  -2   0  12       47.92       41.40     11.75 o 
  -1   0  12      674.84      775.89     38.54 o 
   0   0  12      142.01      152.71     18.55 o 
   1   0  12        6.03       -2.99      8.20 o 
   2   0  12      856.98      825.03     41.11 o 
 -11   1  12        3.67       14.84      9.65 o 
 -10   1  12      110.66      103.04     11.42 o 
  -9   1  12        3.31       -4.75      3.84 o 
  -8   1  12        0.02       -2.45      3.54 o 
  -7   1  12        1.19       -6.69      5.22 o 
  -6   1  12      133.97      140.42      9.14 o 
  -5   1  12       33.15       36.76      7.43 o 
  -4   1  12       52.00       54.55      8.51 o 
  -3   1  12      411.29      383.59     18.50 o 
  -2   1  12      108.01      101.87     13.60 o 
  -1   1  12      106.93      112.49     11.87 o 
   0   1  12        3.02        8.98      6.60 o 
   1   1  12        3.89        4.07      6.42 o 
   2   1  12       34.69       23.42      8.52 o 
   3   1  12        1.03       -3.17      8.73 o 
 -11   2  12       51.60       53.32      7.96 o 
 -10   2  12       27.35       25.43      5.82 o 
  -9   2  12        2.77       -4.60      3.17 o 
  -8   2  12       11.76        3.02      4.63 o 
  -7   2  12        9.95       16.71      5.68 o 
  -6   2  12       56.53       64.66      6.93 o 
  -5   2  12       18.70       14.57      6.33 o 
  -4   2  12      159.79      134.14     18.42 o 
  -3   2  12        1.68       -0.31      5.21 o 
  -2   2  12       70.22       62.28     11.15 o 
  -1   2  12       14.70       24.28      7.46 o 
   0   2  12       27.76       27.52      7.92 o 
   1   2  12        8.01       16.49      7.55 o 
   2   2  12       13.66       26.96     11.96 o 
   3   2  12       28.60       31.60     12.90 o 
 -11   3  12       50.13       53.85      8.31 o 
 -10   3  12       83.47      104.53     14.53 o 
  -9   3  12        2.22       -1.14      3.73 o 
  -8   3  12      112.75      112.02     10.44 o 
  -7   3  12        9.79        7.43      3.41 o 
  -6   3  12      754.93      752.96     17.07 o 
  -5   3  12      444.67      453.21     19.57 o 
  -4   3  12        9.75       17.96     11.13 o 
  -3   3  12       17.85       31.59      7.63 o 
  -2   3  12       88.40      106.38     15.26 o 
  -1   3  12      146.36      141.41     12.69 o 
   0   3  12      299.38      300.85     17.20 o 
   1   3  12      555.49      572.32     36.43 o 
   2   3  12      236.23      230.41     24.71 o 
 -10   4  12       54.26       44.10      7.40 o 
  -9   4  12        4.57        4.19      4.13 o 
  -8   4  12       32.46       38.14      8.77 o 
  -7   4  12      136.32      137.45      8.22 o 
  -6   4  12       34.05       33.53      4.94 o 
  -5   4  12        1.19        4.55      3.72 o 
  -4   4  12       63.73       53.58      7.08 o 
  -3   4  12       10.67        3.34      5.34 o 
  -2   4  12        1.77        7.43      5.97 o 
  -1   4  12       24.24       19.05      7.49 o 
   0   4  12       63.20       74.91     16.56 o 
   1   4  12       19.46       11.45     10.41 o 
  -9   5  12       28.41       31.88      6.27 o 
  -8   5  12        0.72        3.39      4.05 o 
  -7   5  12       47.58       41.77      6.34 o 
  -6   5  12       28.90       22.46      4.51 o 
  -5   5  12        3.23        1.72      3.94 o 
  -4   5  12       90.70       98.65      9.23 o 
  -3   5  12       23.60       19.62      4.70 o 
  -2   5  12       11.20        5.27      3.81 o 
  -1   5  12        7.59        8.82      8.92 o 
   0   5  12       32.97       35.35     13.19 o 
   1   5  12       16.33       13.61     10.46 o 
  -8   6  12       17.60       21.08      4.65 o 
  -7   6  12      120.91      108.49     19.92 o 
  -6   6  12      167.30      178.93     11.76 o 
  -5   6  12      153.09      152.24      8.54 o 
  -4   6  12        3.37        3.80      4.62 o 
  -3   6  12       19.47       16.31      4.84 o 
  -2   6  12       34.56       21.15      5.98 o 
  -1   6  12      123.42      118.43     10.35 o 
  -5   7  12       19.11       21.04      4.87 o 
  -4   7  12       24.37       21.00      5.18 o 
 -11   1  13      101.55       97.13     17.49 o 
 -10   1  13      557.42      570.17     35.11 o 
  -9   1  13        1.92        2.70      4.97 o 
  -8   1  13      217.62      226.31     11.99 o 
  -7   1  13      481.67      482.73     16.59 o 
  -6   1  13      209.02      199.39     19.43 o 
  -5   1  13        1.32        8.71      5.96 o 
  -4   1  13       20.54       21.98      7.23 o 
  -3   1  13      352.34      415.20     20.22 o 
  -2   1  13      298.25      294.21     17.19 o 
  -1   1  13       73.74       83.60     14.03 o 
   0   1  13       91.33       70.04     10.83 o 
   1   1  13       28.89       25.34      8.65 o 
   2   1  13       11.30        4.37     10.90 o 
 -11   2  13        0.01       27.15     10.96 o 
 -10   2  13       11.09       10.14     12.41 o 
  -9   2  13        1.62        4.55      4.23 o 
  -8   2  13       64.32       66.62      7.71 o 
  -7   2  13      108.68       92.48     17.71 o 
  -6   2  13        7.61        4.34      4.04 o 
  -5   2  13        0.92        7.25      8.55 o 
  -4   2  13       77.89       77.14     10.58 o 
  -3   2  13       59.84       69.77      9.99 o 
  -2   2  13       54.80       57.57     10.49 o 
  -1   2  13      247.54      256.68     17.05 o 
   0   2  13        1.09       -3.56      6.24 o 
   1   2  13        0.36        1.99      9.64 o 
 -11   3  13       68.90       81.82     19.90 o 
 -10   3  13       13.55       21.15      8.43 o 
  -9   3  13       30.42       13.76      6.25 o 
  -8   3  13       57.49       58.17      7.57 o 
  -7   3  13        0.85        0.72      4.02 o 
  -6   3  13        0.00        0.94      3.85 o 
  -5   3  13       21.61       16.97      8.88 o 
  -4   3  13       22.58       29.93      8.19 o 
  -3   3  13        1.11       -1.29      5.38 o 
  -2   3  13        6.74        8.53      6.58 o 
  -1   3  13       67.34       54.33      9.77 o 
   0   3  13       24.67       31.91     13.56 o 
   1   3  13       37.53       26.16     13.23 o 
 -10   4  13        6.11       12.05      7.50 o 
  -9   4  13      315.36      305.82     16.28 o 
  -8   4  13       19.22       21.45      6.97 o 
  -7   4  13       52.62       51.94     12.94 o 
  -6   4  13       78.32       75.28      8.09 o 
  -5   4  13       11.68       11.86      6.74 o 
  -4   4  13       20.78       15.36      7.51 o 
  -3   4  13       54.85       57.56      9.89 o 
  -2   4  13      104.97      115.46     18.94 o 
  -1   4  13        5.21        1.48      6.30 o 
   0   4  13       58.89       58.89     16.36 o 
  -9   5  13       44.67       57.85      9.50 o 
  -8   5  13       81.90       92.00      9.21 o 
  -7   5  13        9.84        8.12      5.59 o 
  -6   5  13       60.33       65.98      6.96 o 
  -5   5  13      646.63      592.64     35.15 o 
  -4   5  13       36.73       43.63      9.17 o 
  -3   5  13       22.36       15.54      6.98 o 
  -2   5  13      529.67      542.02     28.63 o 
  -1   5  13       56.08       62.29     16.65 o 
  -7   6  13       27.69       35.79      6.22 o 
  -6   6  13       37.24       32.13      5.95 o 
  -5   6  13        3.63        6.19      5.25 o 
  -4   6  13      111.39      105.03      8.54 o 
  -3   6  13       12.65        5.19      6.77 o 
 -11   0  14       75.92       90.91     17.37 o 
 -10   0  14      170.41      190.91     21.77 o 
  -9   0  14      149.98      186.72     20.49 o 
  -8   0  14       89.09       89.04     16.16 o 
  -7   0  14      273.67      240.94     21.56 o 
  -6   0  14       34.19       55.44     13.27 o 
  -5   0  14       57.89       48.69     13.44 o 
  -4   0  14       64.45       66.74     15.00 o 
  -3   0  14      296.89      304.82     26.24 o 
  -2   0  14       47.47       27.74     13.06 o 
  -1   0  14      665.54      739.26     41.44 o 
   0   0  14      127.77      138.52     20.50 o 
   1   0  14       41.93       13.95     11.89 o 
 -11   1  14       77.77       65.21     16.52 o 
 -10   1  14        2.12       -6.74      5.49 o 
  -9   1  14        0.52       -0.44     33.12 o 
  -8   1  14      101.85       96.14     10.37 o 
  -7   1  14      617.53      646.64     27.22 o 
  -6   1  14       96.35      102.61      9.09 o 
  -5   1  14        2.53       -0.55      5.14 o 
  -4   1  14        0.10        1.78      5.97 o 
  -3   1  14       48.17       58.46     10.20 o 
  -2   1  14        0.86       -5.49      5.69 o 
  -1   1  14       16.83       27.75      9.24 o 
   0   1  14      117.09      140.11     14.44 o 
 -10   2  14      105.02       85.36     11.96 o 
  -9   2  14       39.67       28.21      6.59 o 
  -8   2  14      128.81      131.39     10.49 o 
  -7   2  14       10.09       18.82      5.72 o 
  -6   2  14       37.58       32.67      8.29 o 
  -5   2  14       39.84       59.31     21.90 o 
  -4   2  14      103.20       84.06     11.47 o 
  -3   2  14       36.46       41.29      9.41 o 
  -2   2  14        0.00       -1.08      6.45 o 
  -1   2  14        0.52        6.18     10.43 o 
   0   2  14        0.33      -10.11      6.30 o 
 -10   3  14      384.79      408.90     24.58 o 
  -9   3  14      182.69      190.46     12.34 o 
  -8   3  14       31.71       23.57      6.08 o 
  -7   3  14       60.11       53.79      7.85 o 
  -6   3  14       64.65       63.82      7.87 o 
  -5   3  14       52.18       48.59     11.97 o 
  -4   3  14        4.03        0.65      6.05 o 
  -3   3  14      209.75      206.66     39.43 o 
  -2   3  14      492.51      485.28     23.38 o 
  -1   3  14        0.02       -2.10      6.44 o 
   0   3  14        0.46       10.69     11.88 o 
  -9   4  14       13.49        6.18      6.34 o 
  -8   4  14      163.23      160.32     12.42 o 
  -7   4  14        0.68        7.84      4.68 o 
  -6   4  14      282.59      311.35     14.24 o 
  -5   4  14       47.02       41.41     12.79 o 
  -4   4  14       48.04       34.69     14.35 o 
  -3   4  14       18.13       22.96      8.63 o 
  -2   4  14      212.99      205.39     21.17 o 
  -1   4  14       20.50       14.27     11.38 o 
  -8   5  14        0.03       -1.28      4.41 o 
  -7   5  14      115.35      116.60     11.63 o 
  -6   5  14       25.62       22.28      5.49 o 
  -5   5  14        8.44       13.92      7.21 o 
  -4   5  14       41.62       42.66      9.62 o 
  -3   5  14        1.16        0.25      5.94 o 
 -10   1  15        1.06        6.25      6.72 o 
  -9   1  15       61.68       75.14     11.49 o 
  -8   1  15        2.83       -7.52      7.85 o 
  -7   1  15        2.83        3.83      6.25 o 
  -6   1  15      338.73      330.88     32.25 o 
  -5   1  15       34.60       42.46     11.27 o 
  -4   1  15       41.84       41.54     14.68 o 
  -3   1  15        2.00        7.62      7.89 o 
  -2   1  15        2.07       -0.79      7.25 o 
  -1   1  15       12.12        6.73     13.92 o 
 -10   2  15      100.35      105.64     24.01 o 
  -9   2  15       17.61       21.56      6.27 o 
  -8   2  15        4.01       13.81     11.03 o 
  -7   2  15       98.12      112.55     10.19 o 
  -6   2  15      116.19      139.04     23.29 o 
  -5   2  15      234.73      255.06     18.17 o 
  -4   2  15       85.41       97.25     12.58 o 
  -3   2  15      162.13      167.12     15.70 o 
  -2   2  15        4.47        1.50     13.56 o 
  -1   2  15        9.56        5.14      9.38 o 
  -9   3  15        8.33       12.57      6.79 o 
  -8   3  15        2.21        7.32      5.09 o 
  -7   3  15        1.53        2.98      6.03 o 
  -6   3  15        0.25        4.08      6.43 o 
  -5   3  15       10.66        7.61      6.44 o 
  -4   3  15       11.63        5.67      6.86 o 
  -3   3  15       50.13       55.55     10.86 o 
  -2   3  15       38.68       15.13     16.39 o 
  -8   4  15      105.74      105.17     10.26 o 
  -7   4  15      143.78      139.64     11.20 o 
  -6   4  15       10.73        8.68      5.00 o 
  -5   4  15       21.93       29.02      8.82 o 
  -4   4  15        0.01       -1.86      6.23 o 
  -3   4  15       22.16       18.41      8.04 o 
  -9   0  16       36.31       30.13     12.57 o 
  -8   0  16       43.61       57.25     14.16 o 
  -7   0  16       24.70       38.54     12.82 o 
  -6   0  16      811.75      896.55     46.03 o 
  -5   0  16      158.26      175.67     22.57 o 
  -4   0  16      212.57      199.39     24.93 o 
  -3   0  16      464.39      559.09     38.14 o 
  -9   1  16      139.05      147.40     14.95 o 
  -8   1  16        1.08        3.84      6.88 o 
  -7   1  16        0.00        7.86     10.54 o 
  -6   1  16      109.92       89.52     12.64 o 
  -5   1  16        2.09        0.44      5.55 o 
  -4   1  16       60.50       47.58     12.32 o 
  -3   1  16       26.26       25.81      9.16 o 
  -8   2  16        2.72       13.65      6.07 o 
  -7   2  16       22.05       28.01      9.45 o 
  -6   2  16      116.55      108.26     13.64 o 
  -5   2  16       19.95       21.43      8.82 o 
  -4   2  16        1.37       -3.02      6.32 o 
  -7   3  16      113.91      121.62     11.07 o 
  -6   3  16        3.50       -6.53      6.54 o 
  -5   3  16      148.73      138.21     26.59 o 
                                                 
